# Supplementary material for: Diiodido{2-[(4-meth­oxy­phen­yl)imino­meth­yl]pyridine-κ2 N,N′}zinc
Source: Acta Crystallogr Sect E Struct Rep Online. 2012 Jul 10;68(Pt 8):m1041. doi: 10.1107/S1600536812030486 (PMC3414111; doi:10.1107/S1600536812030486)
Supplement: Supplementary file 1 [file e-68-m1041-sup1.cif]

##############################################################################
#                                                                            #
# This CIF contains the data in a paper accepted for publication in          #
# Acta Crystallographica Section E. It conforms to the requirements of       #
# Notes for Authors for Acta Crystallographica Section E, and has been       #
# peer reviewed under the auspices of the IUCr Commission on Journals.       #
#                                                                            #
# Full details of the Crystallographic Information File format               #
# are given in the paper "The Crystallographic Information File (CIF):       #
# a New Standard Archive File for Crystallography" by S. R. Hall, F. H.      #
# Allen and I. D. Brown [Acta Cryst. (1991), A47, 655-685].                  #
#                                                                            #
# The current version of the core CIF dictionary is obtainable from          #
# ftp://ftp.iucr.org/pub/cif_core.dic.                                       #
#                                                                            #
# Software is freely available for graphical display of the structure(s)     #
# in this CIF. For information consult the CIF software page                 #
# http://www.iucr.org/resources/cif/software.                                #
#                                                                            #
# This file may be used for bona fide research purposes within the           #
# scientific community so long as proper attribution is given to the journal # 
# article from which it was obtained.                                        #
#                                                                            #
##############################################################################
data_I
_audit_creation_method     SHELXL-97
_chemical_name_systematic
;
Diiodido{2-[(4-methoxyphenyl)iminomethyl]pyridine-
\k^2^<i>N</i>,<i>N</i>'}zinc
;
_chemical_name_common     ?
_chemical_formula_moiety     'C13 H12 I2 N2 O Zn'
_chemical_formula_sum     'C13 H12 I2 N2 O Zn'
_chemical_formula_iupac     '[Zn I2 (C13 H12 N2 O)]'
_chemical_formula_weight     531.42
_chemical_melting_point     ?
_symmetry_cell_setting     triclinic
_symmetry_space_group_name_H-M     'P -1'
_symmetry_space_group_name_Hall     '-P 1'
loop_
    _symmetry_equiv_pos_as_xyz
    'x, y, z'
    '-x, -y, -z'
_cell_length_a     8.0290(15)
_cell_length_b     10.002(2)
_cell_length_c     10.538(2)
_cell_angle_alpha     83.498(4)
_cell_angle_beta     80.208(4)
_cell_angle_gamma     71.441(4)
_cell_volume     789.0(3)
_cell_formula_units_Z     2
_cell_measurement_reflns_used     4756
_cell_measurement_theta_min     2.70
_cell_measurement_theta_max     27.51
_cell_measurement_temperature     150.0(10)
_exptl_crystal_description     needle
_exptl_crystal_colour     yellow
_exptl_crystal_size_max     0.25
_exptl_crystal_size_mid     0.12
_exptl_crystal_size_min     0.08
_exptl_crystal_density_diffrn     2.237
_exptl_crystal_density_meas     ?
_exptl_crystal_density_method     'not measured'
_exptl_crystal_F_000     496
_exptl_absorpt_coefficient_mu     5.462
_exptl_absorpt_correction_type     multi-scan
_exptl_absorpt_process_details     '(SADABS; Sheldrick, 1996)'
_exptl_absorpt_correction_T_min     0.5910
_exptl_absorpt_correction_T_max     0.7456
_exptl_special_details     ?
_diffrn_ambient_temperature     150.0(10)
_diffrn_radiation_type     MoK\a
_diffrn_radiation_wavelength     0.71073
_diffrn_radiation_source     'fine-focus sealed tube'
_diffrn_radiation_monochromator     'Bruker Triumph'
_diffrn_measurement_device_type     'Bruker APEX DUO'
_diffrn_measurement_method     '\f and \w scans'
_diffrn_detector_area_resol_mean     ?
_diffrn_reflns_number     6595
_diffrn_reflns_av_R_equivalents     0.0193
_diffrn_reflns_av_sigmaI/netI     0.0293
_diffrn_reflns_theta_min     1.97
_diffrn_reflns_theta_max     27.55
_diffrn_reflns_theta_full     27.55
_diffrn_measured_fraction_theta_max     0.986
_diffrn_measured_fraction_theta_full     0.986
_diffrn_reflns_limit_h_min     -10
_diffrn_reflns_limit_h_max     10
_diffrn_reflns_limit_k_min     -12
_diffrn_reflns_limit_k_max     12
_diffrn_reflns_limit_l_min     -13
_diffrn_reflns_limit_l_max     13
_diffrn_standards_number     0
_diffrn_standards_interval_count     0
_diffrn_standards_interval_time     0
_diffrn_standards_decay_%     0
_refine_special_details
;
Refinement of <i>F</i>^2^ against ALL reflections. The weighted <i>R</i>-factor
<i>wR</i> and goodness of fit <i>S</i> are based on <i>F</i>^2^, conventional
<i>R</i>-factors <i>R</i> are based on <i>F</i>, with <i>F</i> set to zero for
negative <i>F</i>^2^. The threshold expression of <i>F</i>^2^ >
\s(<i>F</i>^2^) is used only for calculating <i>R</i>-factors(gt) <i>etc</i>.
and is not relevant to the choice of reflections for refinement.
<i>R</i>-factors based on <i>F</i>^2^ are statistically about twice as large
as those based on <i>F</i>, and <i>R</i>- factors based on ALL data will be
even larger.
;
_reflns_number_total     3584
_reflns_number_gt     3165
_reflns_threshold_expression     I>2\s(I)
_refine_ls_structure_factor_coef     Fsqd
_refine_ls_matrix_type     full
_refine_ls_R_factor_all     0.0284
_refine_ls_R_factor_gt     0.0242
_refine_ls_wR_factor_gt     0.0589
_refine_ls_wR_factor_ref     0.0613
_refine_ls_goodness_of_fit_ref     1.034
_refine_ls_restrained_S_all     1.034
_refine_ls_number_reflns     3584
_refine_ls_number_parameters     173
_refine_ls_number_restraints     0
_refine_ls_hydrogen_treatment     constr
_refine_ls_weighting_scheme     calc
_refine_ls_weighting_details
         'calc w=1/[\s^2^(Fo^2^)+(0.0321P)^2^+0.2822P] where P=(Fo^2^+2Fc^2^)/3'
_atom_sites_solution_hydrogens     geom
_atom_sites_solution_primary     direct
_atom_sites_solution_secondary     difmap
_refine_ls_shift/su_max     0.001
_refine_ls_shift/su_mean     0.000
_refine_diff_density_max     0.973
_refine_diff_density_min     -0.960
_refine_ls_extinction_method     none
_refine_ls_extinction_coef     ?
loop_
    _atom_type_symbol
    _atom_type_description
    _atom_type_scat_dispersion_real
    _atom_type_scat_dispersion_imag
    _atom_type_scat_source
    'C' 'C' 0.0033 0.0016
                         'International Tables Vol C Tables 4.2.6.8 and 6.1.1.4'
    'H' 'H' 0.0000 0.0000
                         'International Tables Vol C Tables 4.2.6.8 and 6.1.1.4'
    'N' 'N' 0.0061 0.0033
                         'International Tables Vol C Tables 4.2.6.8 and 6.1.1.4'
    'Zn' 'Zn' 0.2839 1.4301
                         'International Tables Vol C Tables 4.2.6.8 and 6.1.1.4'
    'I' 'I' -0.4742 1.8119
                         'International Tables Vol C Tables 4.2.6.8 and 6.1.1.4'
    'O' 'O' 0.0106 0.0060
                         'International Tables Vol C Tables 4.2.6.8 and 6.1.1.4'
_computing_data_collection     'APEX2 (Bruker, 2007)'
_computing_cell_refinement     'APEX2 (Bruker, 2007)'
_computing_data_reduction     'SAINT (Bruker, 2007)'
_computing_structure_solution     'SHELXS97 (Sheldrick, 2008)'
_computing_structure_refinement     'SHELXL97 (Sheldrick, 2008)'
_computing_molecular_graphics     'PLATON (Spek, 2009)'
_computing_publication_material     'SHELXTL (Sheldrick, 2008)'
loop_
    _atom_site_type_symbol
    _atom_site_label
    _atom_site_fract_x
    _atom_site_fract_y
    _atom_site_fract_z
    _atom_site_U_iso_or_equiv
    _atom_site_adp_type
    _atom_site_calc_flag
    _atom_site_refinement_flags
    _atom_site_occupancy
    _atom_site_symmetry_multiplicity
    _atom_site_disorder_assembly
    _atom_site_disorder_group
    Zn Zn1 0.29826(5) 0.21887(4) 0.31555(3) 0.02060(9) Uani d . 1 1 . .
    I I1 0.03469(3) 0.34732(2) 0.19749(2) 0.02706(7) Uani d . 1 1 . .
    I I2 0.48121(3) 0.36778(2) 0.36178(2) 0.02624(7) Uani d . 1 1 . .
    O O1 -0.2104(3) 0.2079(3) 0.9260(2) 0.0298(5) Uani d . 1 1 . .
    N N1 0.4611(3) 0.0328(3) 0.2380(2) 0.0209(5) Uani d . 1 1 . .
    N N2 0.2355(3) 0.0735(3) 0.4600(2) 0.0181(5) Uani d . 1 1 . .
    C C1 0.5851(4) 0.0129(4) 0.1337(3) 0.0272(7) Uani d . 1 1 . .
    H H1A 0.6042 0.0931 0.0833 0.033 Uiso calc R 1 1 . .
    C C2 0.6867(4) -0.1210(4) 0.0967(3) 0.0298(8) Uani d . 1 1 . .
    H H2A 0.7753 -0.1314 0.0231 0.036 Uiso calc R 1 1 . .
    C C3 0.6591(4) -0.2385(4) 0.1666(3) 0.0296(7) Uani d . 1 1 . .
    H H3A 0.7263 -0.3308 0.1414 0.035 Uiso calc R 1 1 . .
    C C4 0.5294(4) -0.2188(4) 0.2758(3) 0.0271(7) Uani d . 1 1 . .
    H H4A 0.5066 -0.2975 0.3265 0.033 Uiso calc R 1 1 . .
    C C5 0.4351(4) -0.0822(3) 0.3085(3) 0.0194(6) Uani d . 1 1 . .
    C C6 0.3046(4) -0.0532(3) 0.4257(3) 0.0214(6) Uani d . 1 1 . .
    H H6A 0.2717 -0.1283 0.4759 0.026 Uiso calc R 1 1 . .
    C C7 0.1168(4) 0.1062(3) 0.5786(3) 0.0182(6) Uani d . 1 1 . .
    C C8 0.0968(4) 0.0023(3) 0.6749(3) 0.0222(6) Uani d . 1 1 . .
    H H8A 0.1596 -0.0943 0.6620 0.027 Uiso calc R 1 1 . .
    C C9 -0.0142(4) 0.0400(3) 0.7885(3) 0.0244(7) Uani d . 1 1 . .
    H H9A -0.0283 -0.0309 0.8537 0.029 Uiso calc R 1 1 . .
    C C10 -0.1054(4) 0.1810(3) 0.8083(3) 0.0220(6) Uani d . 1 1 . .
    C C11 -0.0880(4) 0.2861(3) 0.7136(3) 0.0243(7) Uani d . 1 1 . .
    H H11A -0.1521 0.3825 0.7262 0.029 Uiso calc R 1 1 . .
    C C12 0.0264(4) 0.2462(3) 0.5993(3) 0.0241(7) Uani d . 1 1 . .
    H H12A 0.0422 0.3170 0.5344 0.029 Uiso calc R 1 1 . .
    C C13 -0.2999(5) 0.3525(4) 0.9528(3) 0.0327(8) Uani d . 1 1 . .
    H H13A -0.3631 0.3573 1.0411 0.049 Uiso calc R 1 1 . .
    H H13B -0.3849 0.3951 0.8920 0.049 Uiso calc R 1 1 . .
    H H13C -0.2128 0.4041 0.9436 0.049 Uiso calc R 1 1 . .
loop_
    _atom_site_aniso_label
    _atom_site_aniso_U_11
    _atom_site_aniso_U_22
    _atom_site_aniso_U_33
    _atom_site_aniso_U_12
    _atom_site_aniso_U_13
    _atom_site_aniso_U_23
    Zn1 0.02370(17) 0.01803(19) 0.01862(18) -0.00642(14) -0.00014(13)
                                                                     0.00062(14)
    I1 0.02842(11) 0.02108(12) 0.03186(13) -0.00595(8) -0.00941(9) 0.00063(9)
    I2 0.03011(12) 0.02100(12) 0.02954(12) -0.00861(8) -0.00965(8) 0.00107(9)
    O1 0.0389(13) 0.0246(13) 0.0197(12) -0.0077(10) 0.0096(10) -0.0021(10)
    N1 0.0222(12) 0.0215(14) 0.0189(12) -0.0063(10) -0.0031(10) -0.0017(11)
    N2 0.0190(11) 0.0183(13) 0.0164(12) -0.0058(10) -0.0023(9) 0.0018(10)
    C1 0.0308(16) 0.0309(19) 0.0207(16) -0.0142(14) 0.0033(13) -0.0015(14)
    C2 0.0252(15) 0.039(2) 0.0240(17) -0.0089(14) 0.0051(13) -0.0106(15)
    C3 0.0290(16) 0.0281(19) 0.0274(18) -0.0010(14) -0.0028(13) -0.0086(15)
    C4 0.0333(16) 0.0208(17) 0.0245(17) -0.0040(13) -0.0052(13) -0.0008(13)
    C5 0.0195(13) 0.0199(16) 0.0184(14) -0.0052(11) -0.0046(11) 0.0013(12)
    C6 0.0237(14) 0.0206(16) 0.0183(15) -0.0060(12) -0.0010(11) -0.0004(12)
    C7 0.0177(13) 0.0200(15) 0.0165(14) -0.0069(11) -0.0013(11) 0.0014(12)
    C8 0.0256(15) 0.0164(15) 0.0226(15) -0.0049(12) -0.0022(12) 0.0010(12)
    C9 0.0283(15) 0.0204(16) 0.0225(16) -0.0084(13) 0.0013(12) 0.0027(13)
    C10 0.0234(14) 0.0254(17) 0.0171(14) -0.0092(12) 0.0003(11) -0.0006(13)
    C11 0.0283(15) 0.0163(15) 0.0234(16) -0.0029(12) 0.0013(13) -0.0006(13)
    C12 0.0293(15) 0.0200(16) 0.0209(15) -0.0085(13) 0.0021(12) 0.0023(13)
    C13 0.0432(19) 0.0264(19) 0.0227(17) -0.0080(15) 0.0092(14) -0.0058(14)
_geom_special_details
;
All e.s.d.'s (except the e.s.d. in the dihedral angle between two l.s. planes)
are estimated using the full covariance matrix. The cell e.s.d.'s are taken
into account individually in the estimation of e.s.d.'s in distances, angles
and torsion angles; correlations between e.s.d.'s in cell parameters are only
used when they are defined by crystal symmetry. An approximate (isotropic)
treatment of cell e.s.d.'s is used for estimating e.s.d.'s involving l.s.
planes.
;
loop_
    _geom_bond_atom_site_label_1
    _geom_bond_atom_site_label_2
    _geom_bond_site_symmetry_2
    _geom_bond_distance
    _geom_bond_publ_flag
    Zn1 N1 . 2.067(3) ?
    Zn1 N2 . 2.095(3) ?
    Zn1 I2 . 2.5326(5) ?
    Zn1 I1 . 2.5455(5) ?
    O1 C10 . 1.377(3) ?
    O1 C13 . 1.432(4) ?
    N1 C1 . 1.338(4) ?
    N1 C5 . 1.351(4) ?
    N2 C6 . 1.278(4) ?
    N2 C7 . 1.438(4) ?
    C1 C2 . 1.388(5) ?
    C1 H1A . 0.9500 ?
    C2 C3 . 1.373(5) ?
    C2 H2A . 0.9500 ?
    C3 C4 . 1.400(5) ?
    C3 H3A . 0.9500 ?
    C4 C5 . 1.385(4) ?
    C4 H4A . 0.9500 ?
    C5 C6 . 1.468(4) ?
    C6 H6A . 0.9500 ?
    C7 C12 . 1.380(4) ?
    C7 C8 . 1.395(4) ?
    C8 C9 . 1.376(4) ?
    C8 H8A . 0.9500 ?
    C9 C10 . 1.388(4) ?
    C9 H9A . 0.9500 ?
    C10 C11 . 1.389(4) ?
    C11 C12 . 1.397(4) ?
    C11 H11A . 0.9500 ?
    C12 H12A . 0.9500 ?
    C13 H13A . 0.9800 ?
    C13 H13B . 0.9800 ?
    C13 H13C . 0.9800 ?
loop_
    _geom_angle_atom_site_label_1
    _geom_angle_atom_site_label_2
    _geom_angle_atom_site_label_3
    _geom_angle_site_symmetry_1
    _geom_angle_site_symmetry_3
    _geom_angle
    _geom_angle_publ_flag
    N1 Zn1 N2 . . 80.45(10) ?
    N1 Zn1 I2 . . 110.55(7) ?
    N2 Zn1 I2 . . 118.95(7) ?
    N1 Zn1 I1 . . 114.61(7) ?
    N2 Zn1 I1 . . 111.29(7) ?
    I2 Zn1 I1 . . 116.02(2) ?
    C10 O1 C13 . . 117.6(3) ?
    C1 N1 C5 . . 118.3(3) ?
    C1 N1 Zn1 . . 129.6(2) ?
    C5 N1 Zn1 . . 112.07(19) ?
    C6 N2 C7 . . 121.8(3) ?
    C6 N2 Zn1 . . 111.4(2) ?
    C7 N2 Zn1 . . 126.6(2) ?
    N1 C1 C2 . . 122.1(3) ?
    N1 C1 H1A . . 118.9 ?
    C2 C1 H1A . . 118.9 ?
    C3 C2 C1 . . 120.0(3) ?
    C3 C2 H2A . . 120.0 ?
    C1 C2 H2A . . 120.0 ?
    C2 C3 C4 . . 118.2(3) ?
    C2 C3 H3A . . 120.9 ?
    C4 C3 H3A . . 120.9 ?
    C5 C4 C3 . . 118.7(3) ?
    C5 C4 H4A . . 120.6 ?
    C3 C4 H4A . . 120.6 ?
    N1 C5 C4 . . 122.6(3) ?
    N1 C5 C6 . . 115.5(3) ?
    C4 C5 C6 . . 121.9(3) ?
    N2 C6 C5 . . 119.7(3) ?
    N2 C6 H6A . . 120.1 ?
    C5 C6 H6A . . 120.1 ?
    C12 C7 C8 . . 119.4(3) ?
    C12 C7 N2 . . 118.2(3) ?
    C8 C7 N2 . . 122.3(3) ?
    C9 C8 C7 . . 119.9(3) ?
    C9 C8 H8A . . 120.1 ?
    C7 C8 H8A . . 120.1 ?
    C8 C9 C10 . . 120.4(3) ?
    C8 C9 H9A . . 119.8 ?
    C10 C9 H9A . . 119.8 ?
    O1 C10 C9 . . 115.9(3) ?
    O1 C10 C11 . . 123.4(3) ?
    C9 C10 C11 . . 120.7(3) ?
    C10 C11 C12 . . 118.2(3) ?
    C10 C11 H11A . . 120.9 ?
    C12 C11 H11A . . 120.9 ?
    C7 C12 C11 . . 121.4(3) ?
    C7 C12 H12A . . 119.3 ?
    C11 C12 H12A . . 119.3 ?
    O1 C13 H13A . . 109.5 ?
    O1 C13 H13B . . 109.5 ?
    H13A C13 H13B . . 109.5 ?
    O1 C13 H13C . . 109.5 ?
    H13A C13 H13C . . 109.5 ?
    H13B C13 H13C . . 109.5 ?
loop_
    _geom_hbond_atom_site_label_D
    _geom_hbond_atom_site_label_H
    _geom_hbond_atom_site_label_A
    _geom_hbond_site_symmetry_A
    _geom_hbond_distance_DH
    _geom_hbond_distance_HA
    _geom_hbond_distance_DA
    _geom_hbond_angle_DHA
    C6 H6A I2 2_656 0.95 3.13 3.761(3) 125
    C1 H1A O1 1_654 0.95 2.47 3.338(4) 152
_iucr_refine_instructions_details
;
TITL mo_d1234_0m in P-1
CELL 0.71073 8.0290 10.0024 10.5380 83.498 80.208 71.441
ZERR 2.00 0.0015 0.0020 0.0021 0.004 0.004 0.004
LATT 1
SYMM -x, -y, -z
SFAC C H N ZN I O
UNIT 26 24 4 2 4 2
TEMP -123.150
SIZE 0.080 0.120 0.250
ACTA
L.S. 4
FMAP 2
PLAN 20
HTAB
BOND $H
CONF
WGHT      0.0321      0.2822
FVAR       0.13524
ZN1   4    0.298261    0.218867    0.315552    11.00000    0.02370    0.01804 =
         0.01863    0.00061   -0.00013   -0.00642
I1    5    0.034691    0.347324    0.197496    11.00000    0.02842    0.02107 =
         0.03188    0.00064   -0.00941   -0.00595
I2    5    0.481213    0.367785    0.361780    11.00000    0.03011    0.02099 =
         0.02955    0.00107   -0.00965   -0.00861
O1    6   -0.210398    0.207884    0.926022    11.00000    0.03891    0.02467 =
         0.01966   -0.00216    0.00964   -0.00768
N1    3    0.461056    0.032767    0.237972    11.00000    0.02225    0.02143 =
         0.01889   -0.00170   -0.00317   -0.00628
N2    3    0.235504    0.073522    0.459983    11.00000    0.01904    0.01820 =
         0.01651    0.00177   -0.00227   -0.00581
C1    1    0.585056    0.012891    0.133714    11.00000    0.03088    0.03094 =
         0.02071   -0.00151    0.00334   -0.01439
AFIX  43
H1A   2    0.604177    0.093048    0.083331    11.00000   -1.20000
AFIX   0
C2    1    0.686665   -0.121002    0.096763    11.00000    0.02516    0.03855 =
         0.02395   -0.01056    0.00509   -0.00895
AFIX  43
H2A   2    0.775298   -0.131369    0.023144    11.00000   -1.20000
AFIX   0
C3    1    0.659175   -0.238546    0.166555    11.00000    0.02896    0.02810 =
         0.02743   -0.00863   -0.00283   -0.00109
AFIX  43
H3A   2    0.726346   -0.330802    0.141424    11.00000   -1.20000
AFIX   0
C4    1    0.529432   -0.218735    0.275787    11.00000    0.03341    0.02079 =
         0.02442   -0.00079   -0.00525   -0.00403
AFIX  43
H4A   2    0.506609   -0.297487    0.326455    11.00000   -1.20000
AFIX   0
C5    1    0.435076   -0.082222    0.308525    11.00000    0.01951    0.01996 =
         0.01839    0.00130   -0.00459   -0.00524
C6    1    0.304635   -0.053195    0.425711    11.00000    0.02369    0.02058 =
         0.01840   -0.00039   -0.00101   -0.00601
AFIX  43
H6A   2    0.271735   -0.128303    0.475876    11.00000   -1.20000
AFIX   0
C7    1    0.116778    0.106174    0.578675    11.00000    0.01774    0.02004 =
         0.01646    0.00137   -0.00124   -0.00693
C8    1    0.096768    0.002327    0.674877    11.00000    0.02563    0.01634 =
         0.02260    0.00107   -0.00214   -0.00487
AFIX  43
H8A   2    0.159611   -0.094265    0.662015    11.00000   -1.20000
AFIX   0
C9    1   -0.014164    0.039989    0.788487    11.00000    0.02820    0.02034 =
         0.02254    0.00267    0.00129   -0.00838
AFIX  43
H9A   2   -0.028346   -0.030913    0.853693    11.00000   -1.20000
AFIX   0
C10   1   -0.105411    0.180973    0.808306    11.00000    0.02332    0.02539 =
         0.01706   -0.00060    0.00033   -0.00920
C11   1   -0.087990    0.286060    0.713585    11.00000    0.02830    0.01624 =
         0.02345   -0.00065    0.00134   -0.00295
AFIX  43
H11A  2   -0.152112    0.382479    0.726191    11.00000   -1.20000
AFIX   0
C12   1    0.026353    0.246213    0.599250    11.00000    0.02920    0.02003 =
         0.02092    0.00227    0.00210   -0.00855
AFIX  43
H12A  2    0.042147    0.316975    0.534375    11.00000   -1.20000
AFIX   0
C13   1   -0.299794    0.352465    0.952809    11.00000    0.04318    0.02647 =
         0.02263   -0.00584    0.00921   -0.00803
AFIX 137
H13A  2   -0.362852    0.357250    1.041193    11.00000   -1.50000
H13B  2   -0.384995    0.394996    0.892085    11.00000   -1.50000
H13C  2   -0.212738    0.404134    0.943486    11.00000   -1.50000
HKLF 4 1 1 0 0 0 1 0 0 0 1
REM  mo_d1234_0m in P-1
REM R1 =  0.0242 for   3165 Fo > 4sig(Fo)  and  0.0284 for all   3584 data
REM    173 parameters refined using      0 restraints
END
REM Highest difference peak  0.973,  deepest hole -0.962,  1-sigma level  0.116
Q1    1   0.4540  0.2975  0.3473  11.00000  0.05    0.97
Q2    1   0.5090  0.4437  0.3787  11.00000  0.05    0.82
Q3    1   0.0817  0.4200  0.2050  11.00000  0.05    0.81
Q4    1   0.3688  0.4124  0.3750  11.00000  0.05    0.73
Q5    1   0.6035  0.3362  0.3589  11.00000  0.05    0.71
Q6    1   0.1531  0.3044  0.1854  11.00000  0.05    0.69
Q7    1   0.3507  0.2889  0.3295  11.00000  0.05    0.65
Q8    1  -0.0895  0.3989  0.2041  11.00000  0.05    0.63
Q9    1  -0.0283  0.2823  0.1962  11.00000  0.05    0.63
Q10   1   0.4193  0.1566  0.3019  11.00000  0.05    0.51
Q11   1   0.4023  0.0952  0.2604  11.00000  0.05    0.44
Q12   1   0.6388 -0.1809  0.1021  11.00000  0.05    0.40
Q13   1   0.1917  0.2757  0.3303  11.00000  0.05    0.39
Q14   1   0.1281  0.0632  0.6450  11.00000  0.05    0.39
Q15   1   0.1634  0.0933  0.5220  11.00000  0.05    0.37
Q16   1   0.2328  0.1599  0.3106  11.00000  0.05    0.36
Q17   1   0.5550 -0.1544  0.3157  11.00000  0.05    0.36
Q18   1   0.2592  0.3017  0.2062  11.00000  0.05    0.36
Q19   1   0.7645 -0.0005  0.1578  11.00000  0.05    0.36
Q20   1   0.6348  0.1025  0.1256  11.00000  0.05    0.35
;
data_global
_journal_date_recd_electronic     2012-06-25
_journal_date_accepted     2012-07-04
_journal_name_full     'Acta Crystallographica, Section E'
_journal_year     2012
_journal_volume     68
_journal_issue      8
_journal_page_first     m1041
_journal_page_last     m1041
_journal_paper_category     QM
_journal_paper_doi     10.1107/S1600536812030486
_journal_coeditor_code     BR2207
_publ_contact_author_name     'Sadegh Salehzadeh'
_publ_contact_author_address
;
Faculty of Chemistry
Bu-Ali Sina University
Hamedan
Iran
;
_publ_contact_author_email     khalaj_mehdi@yahoo.com
_publ_contact_author_fax     '98 811 8380647'
_publ_contact_author_phone     '98 811 8282807'
_publ_section_title
;
Diiodido{2-[(4-methoxyphenyl)iminomethyl]pyridine-\k^2^<i>N</i>,<i>N</i>'}zinc
;
loop_
    _publ_author_name
    _publ_author_footnote
    _publ_author_address
    'Salehzadeh, Sadegh' .
;
Faculty of Chemistry, Bu-Ali Sina University, Hamedan, Iran
;
    'Khalaj, Mehdi' .
;
Faculty of Chemistry, Bu-Ali Sina University, Hamedan, Iran
;
    'Dehghanpour, Saeed' .
;
Department of Chemistry
Alzahra University
Tehran
Iran
;
