# Supplementary material for: Diiodido{2-[(4-meth­oxy­phen­yl)imino­meth­yl]pyridine-κ2 N,N′}zinc
Source: Acta Crystallogr Sect E Struct Rep Online. 2012 Jul 10;68(Pt 8):m1041. doi: 10.1107/S1600536812030486 (PMC3414111; doi:10.1107/S1600536812030486)
Supplement: Supplementary file 2 [file e-68-m1041-Isup2.hkl]

# 
# h,k,l, Fc-squared, Fo-squared, sigma(Fo-squared) and status flag 
# 
data_I
_shelx_title ' mo_d1234_0m in P-1' 
_shelx_refln_list_code          4 
_shelx_F_calc_maximum      236.51 
_exptl_crystal_F_000       496.00 
_reflns_d_resolution_high  0.7683 
 
loop_ 
 _symmetry_equiv_pos_as_xyz 
 'x, y, z' 
 '-x, -y, -z' 
 
_cell_length_a     8.0290 
_cell_length_b    10.0024 
_cell_length_c    10.5380 
_cell_angle_alpha  83.498 
_cell_angle_beta   80.208 
_cell_angle_gamma  71.441 
 
_shelx_F_squared_multiplier     1.000 
 
loop_ 
 _refln_index_h 
 _refln_index_k 
 _refln_index_l 
 _refln_F_squared_calc 
 _refln_F_squared_meas 
 _refln_F_squared_sigma 
 _refln_observed_status 
   1   0   0      302.19      273.66      6.78 o 
   2   0   0    17411.94    16665.66    214.89 o 
   3   0   0      839.13      861.25     20.67 o 
   4   0   0    14253.96    13903.36    215.67 o 
   5   0   0     3827.16     3778.90     53.58 o 
   6   0   0     2187.89     2191.28     32.94 o 
   7   0   0        1.72       -6.01      6.01 o 
   8   0   0       15.66        1.09      7.11 o 
   9   0   0      139.42      133.94     17.49 o 
  -9   1   0     1816.58     1978.97     68.88 o 
  -8   1   0       35.58       20.77      9.84 o 
  -7   1   0     7003.33     7279.82    123.34 o 
  -6   1   0     1739.53     1791.56     40.73 o 
  -5   1   0     4403.77     4384.45     76.33 o 
  -4   1   0        8.77        3.25      3.27 o 
  -3   1   0     1957.46     1930.47     35.94 o 
  -2   1   0    15579.84    16162.89    359.71 o 
  -1   1   0     4572.09     4599.89    153.07 o 
   0   1   0      295.19      327.05      6.99 o 
   1   1   0     4389.47     4375.36     44.05 o 
   2   1   0     4723.57     4527.58    115.35 o 
   3   1   0      241.80      261.86     21.32 o 
   4   1   0    13975.61    13026.78    319.81 o 
   6   1   0      525.14      559.19     18.48 o 
   7   1   0     1866.68     1906.68     53.30 o 
   8   1   0      870.33      900.92     32.80 o 
   9   1   0       51.38       34.99      9.29 o 
  -9   2   0      665.12      755.51     42.09 o 
  -8   2   0       35.70       23.31      7.53 o 
  -7   2   0     2883.13     3011.88     68.61 o 
  -6   2   0     1647.19     1717.88     45.92 o 
  -5   2   0     1828.05     1835.48     40.20 o 
  -4   2   0      600.01      583.57     18.75 o 
  -3   2   0    14240.87    14302.38    226.70 o 
  -2   2   0      162.41      144.73      8.89 o 
  -1   2   0      204.47      217.76      9.46 o 
   0   2   0     7871.16     8001.50    127.16 o 
   1   2   0     1018.26      989.09     16.82 o 
   2   2   0     1598.18     1524.57     19.01 o 
   3   2   0     1587.62     1578.72     24.87 o 
   4   2   0     1414.29     1351.93     53.57 o 
   5   2   0    11803.41    11473.67    291.38 o 
   6   2   0       50.35       54.67     16.95 o 
   8   2   0      233.40      313.79     40.45 o 
   9   2   0     2895.94     3211.18    129.56 o 
  -8   3   0       66.21       38.97      9.64 o 
  -7   3   0      210.46      226.87     17.97 o 
  -6   3   0     1353.49     1366.47     36.90 o 
  -5   3   0      821.29      870.30     26.86 o 
  -4   3   0     1198.03     1182.84     30.92 o 
  -3   3   0      752.09      765.14     54.12 o 
  -2   3   0    37234.69    37642.73    581.52 o 
  -1   3   0       26.15       13.30      4.05 o 
   0   3   0    21052.85    21067.16    788.04 o 
   1   3   0     1500.34     1425.21     28.98 o 
   2   3   0    15279.42    15309.81    185.00 o 
   3   3   0     1977.10     1894.32     22.74 o 
   4   3   0    15059.51    14738.28    187.48 o 
   5   3   0      669.97      611.73     25.15 o 
   6   3   0      267.74      258.69     36.63 o 
   7   3   0      895.16      883.70     61.77 o 
   8   3   0     1621.28     1641.13     81.45 o 
   9   3   0     1978.29     2009.04     96.76 o 
  10   3   0       20.70        4.92     19.68 o 
  -8   4   0      207.01      212.77     19.32 o 
  -7   4   0      904.89      965.69     33.81 o 
  -6   4   0       48.49       50.25      9.64 o 
  -5   4   0      991.86     1003.55     31.69 o 
  -4   4   0     3676.68     3787.26    103.60 o 
  -3   4   0     4480.78     4515.18     84.65 o 
  -2   4   0     3849.90     3512.92     82.55 o 
  -1   4   0        1.76        1.64      3.48 o 
   0   4   0     6836.22     6949.27    117.11 o 
   1   4   0      519.53      498.73     26.79 o 
   2   4   0    32107.85    31527.88    491.12 o 
   3   4   0       57.72       62.50      5.00 o 
   4   4   0     3616.28     3348.14     38.38 o 
   5   4   0      754.28      722.64     13.40 o 
   6   4   0     7059.69     6796.58     97.28 o 
   7   4   0      402.94      336.75     39.36 o 
   8   4   0      485.67      591.51     50.29 o 
   9   4   0      250.78      280.99     44.28 o 
  10   4   0        0.87       -8.20     18.59 o 
  -7   5   0     1111.10     1123.06     39.41 o 
  -6   5   0       39.78       27.37     15.03 o 
  -5   5   0     5818.91     5855.64    158.26 o 
  -4   5   0      467.94      447.52     22.03 o 
  -3   5   0     4625.45     4663.80     89.87 o 
  -2   5   0      309.24      266.62     23.51 o 
  -1   5   0     2124.23     2138.06     66.69 o 
   0   5   0     5324.84     5584.17     99.34 o 
   1   5   0     3638.46     3535.97     66.67 o 
   2   5   0     1556.09     1602.16     35.94 o 
   3   5   0     2733.49     2613.73     43.83 o 
   4   5   0     1641.42     1693.45     26.98 o 
   5   5   0      391.18      385.82     12.59 o 
   6   5   0     3111.67     2975.24     72.11 o 
   7   5   0     2509.97     2308.98     52.13 o 
   8   5   0       32.83       24.60     20.23 o 
   9   5   0      851.80      999.87     67.79 o 
  10   5   0      351.24      377.75     49.75 o 
  -7   6   0      566.53      601.78     30.92 o 
  -6   6   0       79.79       84.52     13.33 o 
  -5   6   0     2078.77     2086.72     55.65 o 
  -4   6   0     1277.04     1289.77     39.82 o 
  -3   6   0      884.29      856.69     30.54 o 
  -2   6   0     2241.84     2265.83     53.54 o 
  -1   6   0     4668.77     4405.67    121.36 o 
   0   6   0     2120.30     2028.54     63.41 o 
   1   6   0       92.11       67.63     10.11 o 
   2   6   0    10095.83     9748.44    340.58 o 
   3   6   0      248.18      238.56     13.72 o 
   4   6   0      169.89      171.97     11.22 o 
   5   6   0     1812.07     1832.75     30.15 o 
   6   6   0     1695.50     1706.21     59.67 o 
   7   6   0     4156.21     4120.48     85.40 o 
   8   6   0       76.38       68.36      9.54 o 
   9   6   0     1250.27     1210.89     74.89 o 
  10   6   0       99.93       59.04     28.97 o 
  -6   7   0       66.88       51.93     13.14 o 
  -5   7   0      706.21      704.64     32.28 o 
  -4   7   0     3077.76     3018.89    109.88 o 
  -3   7   0       58.50       65.33     11.40 o 
  -2   7   0     1117.48     1047.21     85.56 o 
  -1   7   0        1.08        3.69      5.60 o 
   0   7   0    18723.85    18116.73    599.71 o 
   1   7   0     1168.01     1178.64     48.65 o 
   2   7   0     4941.00     4544.33     86.97 o 
   3   7   0      513.73      518.53     72.71 o 
   4   7   0     9572.94     9179.91    132.81 o 
   5   7   0      701.28      620.34     20.57 o 
   6   7   0     5860.40     5820.99    114.71 o 
   7   7   0        1.48       -0.77      6.94 o 
   8   7   0      239.55      230.69     18.04 o 
   9   7   0      280.87      303.41     44.28 o 
  -5   8   0     1856.06     1992.64     83.64 o 
  -4   8   0      276.50      197.35     29.52 o 
  -3   8   0     1285.19     1239.86     60.13 o 
  -2   8   0     1533.05     1533.43     65.60 o 
  -1   8   0     4573.01     4654.41    134.48 o 
   0   8   0     2728.99     2602.18     86.38 o 
   1   8   0       23.65       19.13     10.39 o 
   2   8   0     3699.07     3547.94    104.96 o 
   3   8   0       43.19       50.84     12.57 o 
   4   8   0     8776.62     8349.65    221.96 o 
   5   8   0      107.18       96.74     13.82 o 
   6   8   0     1202.15     1201.55     40.75 o 
   7   8   0      598.87      658.46     29.93 o 
   8   8   0     1528.07     1543.72     47.31 o 
   9   8   0        6.00       10.99      8.89 o 
  -4   9   0       40.86       30.07     16.40 o 
  -3   9   0     4306.94     4220.35    135.03 o 
  -2   9   0        0.22       -3.83     11.48 o 
   0   9   0     1631.64     1620.35     67.79 o 
   1   9   0      563.95      543.40     37.72 o 
   2   9   0      246.66      200.63     26.79 o 
   3   9   0      122.79      105.51     18.04 o 
   4   9   0      109.18      110.98     19.13 o 
   5   9   0     1699.73     1778.57     54.94 o 
   6   9   0        4.23        0.29      8.36 o 
   7   9   0      409.89      441.86     40.73 o 
   8   9   0      108.64       89.91     14.83 o 
   9   9   0     1254.35     1139.30     45.10 o 
  -3  10   0      371.15      388.69     40.45 o 
  -2  10   0     1789.51     1937.42     83.09 o 
  -1  10   0        0.04        5.47     12.03 o 
   0  10   0     1504.89     1415.89     66.15 o 
   1  10   0     1365.74     1310.93     61.77 o 
   2  10   0     2642.20     2816.48     97.86 o 
   3  10   0       89.00       58.49     16.40 o 
   4  10   0     6451.69     6574.34    178.76 o 
   5  10   0        0.13       -9.29     16.95 o 
   6  10   0      475.40      360.26     47.01 o 
   7  10   0       94.69      103.68     17.09 o 
   8  10   0      772.85      862.02     40.05 o 
  -2  11   0      478.36      450.46     43.73 o 
  -1  11   0       20.05       -8.20     12.57 o 
   0  11   0      756.90      734.73     50.84 o 
   1  11   0      114.89       98.95     22.41 o 
   2  11   0     5657.74     5754.33    168.38 o 
   3  11   0      298.25      322.54     34.44 o 
   4  11   0     1218.83     1261.73     62.87 o 
   5  11   0      137.76      114.26     31.71 o 
   6  11   0     2879.21     2975.57    129.56 o 
   7  11   0      272.26      265.69     47.01 o 
   0  12   0      368.02      382.13     41.55 o 
   1  12   0     1890.70     1741.17     80.91 o 
   2  12   0      227.34      185.87     30.07 o 
   3  12   0        0.75       -9.29     12.03 o 
   5  12   0      151.71      106.60     34.44 o 
   6  12   0     1286.98     1477.12     92.94 o 
  -6 -12   1     1311.36     1420.27     91.84 o 
  -5 -12   1       99.95       80.36     31.16 o 
  -3 -12   1        0.17       -5.47     13.67 o 
  -2 -12   1     3758.78     4001.68    135.58 o 
  -1 -12   1      353.17      376.11     42.64 o 
   0 -12   1     1459.87     1407.69     74.35 o 
  -7 -11   1     1928.19     1994.28    108.24 o 
  -6 -11   1        2.56       -3.28     17.49 o 
  -5 -11   1      243.29      237.80     42.64 o 
  -4 -11   1      716.35      712.87     48.11 o 
  -3 -11   1     1798.93     1815.52     78.17 o 
  -2 -11   1     1210.32     1245.88     63.96 o 
  -1 -11   1      360.56      332.93     36.08 o 
   0 -11   1      381.45      320.90     36.63 o 
   1 -11   1      320.18      370.10     40.45 o 
   2 -11   1     1482.50     1400.04     74.35 o 
  -8 -10   1      136.54      128.02     18.79 o 
  -7 -10   1      276.63      311.61     47.01 o 
  -6 -10   1      770.79      723.25     61.77 o 
  -5 -10   1     1798.94     1690.33     91.30 o 
  -4 -10   1      113.32      116.44     21.32 o 
  -3 -10   1      393.61      352.06     33.35 o 
  -2 -10   1     1809.98     1871.28     75.99 o 
  -1 -10   1        6.30        5.47     11.48 o 
   0 -10   1       13.93       11.48     12.57 o 
   1 -10   1        7.40       -8.20     10.93 o 
   2 -10   1      128.08      106.60     25.15 o 
   3 -10   1     1458.13     1503.36     74.35 o 
  -8  -9   1      768.81      816.39     37.01 o 
  -7  -9   1       16.10       10.96     14.76 o 
  -6  -9   1      283.09      265.58     24.47 o 
  -5  -9   1      256.71      210.62     31.71 o 
  -4  -9   1     5257.21     5072.68    109.37 o 
  -3  -9   1      698.41      677.88     41.55 o 
  -2  -9   1     4363.05     4334.06    127.92 o 
  -1  -9   1        5.91       14.21     11.48 o 
   0  -9   1     4583.08     4481.66    133.94 o 
   1  -9   1      340.26      371.19     34.44 o 
   2  -9   1     5083.48     5229.52    155.26 o 
   3  -9   1      204.95      209.38     30.61 o 
   4  -9   1      385.23      411.10     39.91 o 
  -9  -8   1     1959.63     2058.24    105.51 o 
  -8  -8   1       12.95       15.80     12.03 o 
  -7  -8   1      795.35      719.96     32.25 o 
  -6  -8   1      376.11      368.69     25.06 o 
  -5  -8   1     3161.45     3197.47     76.84 o 
  -4  -8   1     4866.79     4970.49     83.13 o 
  -3  -8   1       99.56      119.45     13.77 o 
  -2  -8   1     3238.80     3090.37     95.67 o 
  -1  -8   1     1298.73     1236.04     53.57 o 
   0  -8   1     8739.62     7916.44    203.91 o 
   1  -8   1       21.43        3.28      9.84 o 
   2  -8   1     2943.00     2885.36     97.86 o 
   3  -8   1      857.47      870.31     49.75 o 
   4  -8   1     1248.55     1178.64     60.68 o 
   5  -8   1       13.16        6.01     13.67 o 
  -9  -7   1      697.18      718.33     61.77 o 
  -8  -7   1      401.24      404.73     44.01 o 
  -7  -7   1     3382.92     3358.34     78.72 o 
  -6  -7   1      354.21      337.63     21.93 o 
  -5  -7   1     5461.00     5396.85    109.19 o 
  -4  -7   1      495.17      475.63     18.54 o 
  -3  -7   1     1070.36     1060.58     31.70 o 
  -2  -7   1      474.21      436.37     20.27 o 
  -1  -7   1     5942.74     5588.68    147.06 o 
   0  -7   1      896.55      833.78     29.37 o 
   1  -7   1      613.37      619.93     38.27 o 
   2  -7   1       97.75       94.84     12.69 o 
   3  -7   1      438.49      414.02     23.58 o 
   4  -7   1     1643.81     1691.67     64.78 o 
   5  -7   1     1307.29     1328.76     44.65 o 
   6  -7   1        0.41       -8.48      8.48 o 
  -9  -6   1      257.54      343.86     46.47 o 
  -8  -6   1      153.56      116.99     28.43 o 
  -7  -6   1     3107.82     3239.06     90.20 o 
  -6  -6   1      804.60      854.25     35.81 o 
  -5  -6   1      106.54      105.70     10.03 o 
  -4  -6   1     5011.87     4764.96     93.32 o 
  -3  -6   1     3359.55     3277.50     64.55 o 
  -2  -6   1     2594.68     2468.44     67.24 o 
  -1  -6   1      482.86      468.80     19.41 o 
   0  -6   1    15791.19    14853.24    243.70 o 
   1  -6   1      542.43      509.62     21.84 o 
   2  -6   1     1069.58     1015.73     32.28 o 
   3  -6   1       12.96       18.44      7.14 o 
   4  -6   1     1430.74     1501.94     51.39 o 
   5  -6   1     3177.82     3361.77     76.73 o 
   6  -6   1       50.60       48.65     11.19 o 
   7  -6   1      603.31      589.33     30.34 o 
 -10  -5   1      160.17      131.20     34.99 o 
  -9  -5   1      279.04      300.13     44.28 o 
  -8  -5   1       97.88      103.87     27.33 o 
  -7  -5   1     1601.36     1469.47     75.99 o 
  -6  -5   1     2912.08     2851.83     62.64 o 
  -5  -5   1      605.82      555.44     16.65 o 
  -4  -5   1     2086.36     2005.98     36.88 o 
  -3  -5   1     1104.70     1210.13     26.05 o 
  -2  -5   1    20172.02    19458.26    311.06 o 
  -1  -5   1     1401.30     1352.48     46.47 o 
   0  -5   1    12274.55    11733.54    193.06 o 
   1  -5   1     1547.35     1541.63     53.57 o 
   2  -5   1    13796.00    14161.91    233.07 o 
   3  -5   1      394.82      348.28     18.75 o 
   4  -5   1     8892.45     9040.08    159.06 o 
   5  -5   1        6.13       -3.59      6.37 o 
   6  -5   1     1243.20     1306.03     40.98 o 
   7  -5   1       27.80       15.16      8.64 o 
 -10  -4   1      226.93      286.46     45.37 o 
  -9  -4   1     1279.93     1319.68     80.36 o 
  -8  -4   1      469.44      469.60     47.01 o 
  -7  -4   1     8130.80     8131.28    233.43 o 
  -6  -4   1      135.18      111.52     22.96 o 
  -5  -4   1     2251.05     2141.85     35.73 o 
  -4  -4   1      896.59      851.06     19.33 o 
  -3  -4   1    25024.57    24964.50    387.68 o 
  -2  -4   1     7781.84     7540.16    124.46 o 
  -1  -4   1     1842.77     1873.98     38.85 o 
   0  -4   1     2093.09     2039.14     42.32 o 
   1  -4   1      321.56      368.92     15.65 o 
   2  -4   1    13161.43    12920.62    211.03 o 
   3  -4   1       79.34       89.65     19.68 o 
   4  -4   1     1902.82     1881.10     45.02 o 
   5  -4   1     3014.03     3105.08     66.27 o 
   6  -4   1     1532.24     1504.18     41.94 o 
   7  -4   1       59.14       31.98      8.89 o 
   8  -4   1      711.67      745.25     31.46 o 
 -10  -3   1      335.86      353.70     49.20 o 
  -8  -3   1       43.90       54.67     22.41 o 
  -7  -3   1     1295.65     1263.79     44.55 o 
  -6  -3   1      671.90      662.89     25.97 o 
  -5  -3   1    10458.47    10302.14    268.97 o 
  -4  -3   1       26.42       31.31      7.81 o 
  -3  -3   1     9397.34     8919.24    142.25 o 
  -2  -3   1     9391.08     9409.55    126.66 o 
  -1  -3   1     1004.86     1045.46     23.77 o 
   0  -3   1      647.49      625.40     17.59 o 
   1  -3   1     3224.06     3187.97     58.75 o 
   2  -3   1     1716.51     1772.50     65.87 o 
   3  -3   1     3551.47     3517.43     74.62 o 
   4  -3   1      707.30      711.77     29.25 o 
   5  -3   1      934.70      887.47     27.44 o 
   6  -3   1      383.29      377.75     20.09 o 
   7  -3   1     2323.67     2353.80     54.26 o 
   8  -3   1      185.86      156.82     16.96 o 
  -9  -2   1      133.14      131.75     20.23 o 
  -8  -2   1      107.71      127.13     12.85 o 
  -7  -2   1       65.19       78.58     16.67 o 
  -6  -2   1      152.91      145.07     31.98 o 
  -5  -2   1      532.58      508.82     22.14 o 
  -4  -2   1     8187.24     8034.09    126.75 o 
  -3  -2   1      379.73      341.04      7.02 o 
  -2  -2   1    10678.70    10423.41    147.13 o 
  -1  -2   1     7804.74     8199.75    130.07 o 
   0  -2   1    23983.03    24099.54    378.82 o 
   1  -2   1      118.97      107.08      7.53 o 
   2  -2   1    23962.14    23206.02    362.59 o 
   3  -2   1      252.29      264.77     11.79 o 
   4  -2   1     1971.49     1882.04     39.62 o 
   5  -2   1       14.85       17.56      7.65 o 
   6  -2   1     3929.25     4120.38     77.47 o 
   7  -2   1     1923.13     1965.32     45.36 o 
   8  -2   1      278.61      284.31     26.79 o 
   9  -2   1        0.89        0.55      9.84 o 
  -9  -1   1     1960.33     2107.44     65.60 o 
  -8  -1   1      199.92      197.10     40.73 o 
  -7  -1   1      622.88      600.90     35.26 o 
  -6  -1   1       10.24       14.55      5.10 o 
  -5  -1   1     3910.48     3753.91     64.84 o 
  -4  -1   1     3773.66     3562.75     43.78 o 
  -3  -1   1     4228.89     4126.79     57.89 o 
  -2  -1   1     4521.51     4367.48     58.39 o 
  -1  -1   1     1542.79     1558.35     20.51 o 
   0  -1   1    12963.01    13668.20    204.92 o 
   1  -1   1     8381.85     8387.47    132.39 o 
   2  -1   1    19312.52    18507.75    287.98 o 
   3  -1   1     2578.17     2557.54     46.18 o 
   4  -1   1    14614.08    14591.61    229.59 o 
   5  -1   1      241.49      233.92     13.12 o 
   6  -1   1     8126.95     8326.92    137.76 o 
   7  -1   1      158.14      158.25     16.13 o 
   8  -1   1      326.44      309.97     24.05 o 
   9  -1   1       50.18       19.13     10.39 o 
  -9   0   1      568.88      596.97     32.25 o 
  -8   0   1       42.53       51.39     10.93 o 
  -7   0   1     4552.56     4697.05    120.82 o 
  -6   0   1      451.92      453.64     13.84 o 
  -5   0   1    16924.52    17160.14    202.87 o 
  -4   0   1      356.55      333.30      9.07 o 
  -3   0   1     8667.28     8737.06     99.93 o 
  -2   0   1      543.30      530.65     18.34 o 
  -1   0   1    25618.04    24412.07    493.55 o 
   0   0   1     2776.74     3056.61     35.87 o 
   1   0   1       89.68       36.63      7.11 o 
   2   0   1     1134.77     1092.98     22.72 o 
   3   0   1      392.32      339.38      9.02 o 
   4   0   1     7043.08     6665.79     90.88 o 
   5   0   1      652.26      697.05     16.79 o 
   6   0   1       88.71       57.95      8.75 o 
   7   0   1     3343.75     3455.55     90.75 o 
   8   0   1      921.54      973.63     37.72 o 
   9   0   1      321.83      332.38     22.96 o 
  -9   1   1        3.81       14.76     10.39 o 
  -8   1   1      470.19      477.80     30.61 o 
  -7   1   1     1833.79     1857.71     41.17 o 
  -6   1   1        1.43        2.19      4.20 o 
  -5   1   1      584.81      592.84     37.99 o 
  -4   1   1     3021.50     3050.17     55.26 o 
  -3   1   1    11260.21    11169.59    177.02 o 
  -2   1   1      813.57      805.45     23.51 o 
  -1   1   1    11073.44    11257.47    237.80 o 
   0   1   1    13367.41    13487.03    176.19 o 
   1   1   1       98.94       94.38      7.36 o 
   2   1   1       72.46       67.15      4.98 o 
   3   1   1     2143.05     1924.85     59.59 o 
   4   1   1     5380.83     5199.45    141.04 o 
   5   1   1     3043.27     3088.73     97.86 o 
   6   1   1     1303.73     1287.04     64.78 o 
   7   1   1      165.43      156.00     11.29 o 
   8   1   1        0.54       -6.01      6.01 o 
   9   1   1     1621.20     1706.18     51.93 o 
  10   1   1       97.79       81.45     13.67 o 
  -9   2   1        0.47        3.28     10.39 o 
  -8   2   1      500.72      472.43     23.23 o 
  -7   2   1       33.46       28.74      7.70 o 
  -6   2   1      152.35      184.43     25.42 o 
  -5   2   1      489.67      486.69     18.36 o 
  -4   2   1        0.93        0.46      3.66 o 
  -3   2   1       20.75       32.84      5.03 o 
  -2   2   1     8665.25     8489.16    137.60 o 
  -1   2   1     3044.54     3086.23     67.24 o 
   0   2   1    22455.33    22242.13    350.80 o 
   1   2   1     3077.17     3167.31     67.68 o 
   2   2   1    55935.88    52943.93    535.24 o 
   3   2   1       45.89       34.99      9.84 o 
   4   2   1    26422.55    24949.81    584.94 o 
   5   2   1       15.69        6.56      9.84 o 
   6   2   1     4783.19     4999.37    149.24 o 
   7   2   1      257.32      209.38     31.16 o 
   8   2   1     2581.30     2683.64    106.60 o 
  -8   3   1        7.76        7.93      7.34 o 
  -7   3   1     7474.99     7650.17    199.54 o 
  -6   3   1      111.17      100.00     18.31 o 
  -5   3   1     3591.75     3752.95     73.43 o 
  -4   3   1        3.73       -3.87      3.87 o 
  -3   3   1    18986.57    18721.89    297.43 o 
  -2   3   1     5624.88     5802.34    133.39 o 
  -1   3   1     5188.55     4898.62    181.50 o 
   0   3   1     2545.69     2641.15     48.70 o 
   1   3   1     3187.86     3242.34     56.62 o 
   2   3   1    16736.21    16242.48    231.43 o 
   3   3   1     4864.97     4819.42     51.44 o 
   4   3   1     7556.13     7248.29    100.37 o 
   5   3   1     1989.29     1873.51     44.34 o 
   6   3   1     4625.51     4343.78     87.33 o 
   7   3   1       11.86        4.25      7.58 o 
   8   3   1     3453.32     3590.58    128.47 o 
   9   3   1      752.27      775.19     59.59 o 
  10   3   1       45.92       42.09     24.05 o 
  -8   4   1      238.04      205.31     19.32 o 
  -7   4   1      371.11      387.39     31.16 o 
  -6   4   1      225.19      259.48     19.41 o 
  -5   4   1     4750.40     4782.01     92.76 o 
  -4   4   1      290.58      273.73     16.43 o 
  -3   4   1    11933.45    12313.31    203.32 o 
  -2   4   1     1939.31     1852.39     41.55 o 
  -1   4   1     4896.93     4777.02    179.04 o 
   0   4   1      325.23      387.59     20.77 o 
   1   4   1    15515.26    15099.43    197.20 o 
   2   4   1      285.98      281.95     10.18 o 
   3   4   1       44.07       71.15     14.38 o 
   4   4   1     1526.49     1499.62     20.19 o 
   5   4   1       11.53       16.98      3.61 o 
   6   4   1      905.31      843.99     29.10 o 
   7   4   1      578.77      566.34     24.87 o 
   8   4   1       41.61       22.96     19.13 o 
   9   4   1     2322.40     2366.57    103.32 o 
  10   4   1      169.34       98.40     30.61 o 
  -7   5   1        4.63       -6.21      9.02 o 
  -6   5   1     1018.61      997.97     35.74 o 
  -5   5   1      735.09      744.34     29.57 o 
  -4   5   1      319.82      315.61     25.42 o 
  -3   5   1       57.79       58.74      9.08 o 
  -2   5   1     2767.04     2733.40     58.37 o 
  -1   5   1     5940.57     6142.61    109.39 o 
   0   5   1     5595.55     6067.70    106.68 o 
   1   5   1     1285.06     1374.89     46.47 o 
   2   5   1    21363.63    20447.59    277.24 o 
   3   5   1      343.69      330.90     16.41 o 
   4   5   1     3967.80     3743.81     49.98 o 
   5   5   1     2317.98     2369.88     34.36 o 
   6   5   1     6699.85     6823.76     99.68 o 
   7   5   1     1970.54     1936.69     36.05 o 
   8   5   1     1956.51     2029.81     90.75 o 
   9   5   1       41.02       31.16     21.32 o 
  10   5   1       71.55       74.89     27.88 o 
  -7   6   1      370.99      414.68     26.66 o 
  -6   6   1      386.77      386.19     35.81 o 
  -5   6   1     2370.73     2539.73     63.78 o 
  -4   6   1       35.23       36.81     10.03 o 
  -3   6   1     2754.93     2628.99     60.88 o 
  -2   6   1        0.86       13.48     12.03 o 
  -1   6   1      770.53      807.06     27.44 o 
   0   6   1     5142.38     4827.79     90.64 o 
   1   6   1     6905.37     6707.19    202.27 o 
   2   6   1     9750.03     9358.03    157.32 o 
   3   6   1      379.19      346.92     13.29 o 
   4   6   1     7741.88     7420.03    102.10 o 
   5   6   1     1555.90     1527.36     37.48 o 
   6   6   1     9719.89     9758.97    139.37 o 
   7   6   1       17.47        8.13      5.19 o 
   8   6   1     1047.63      994.24     74.35 o 
   9   6   1       80.91      123.55     28.97 o 
  10   6   1     1049.60     1248.61     79.81 o 
  -6   7   1       89.27       77.31     14.29 o 
  -5   7   1     3506.48     3657.26     84.83 o 
  -4   7   1       51.33       55.94     11.75 o 
  -3   7   1     2422.13     2332.66     89.11 o 
  -2   7   1       15.22       22.02      7.70 o 
  -1   7   1    13032.78    13032.24    309.97 o 
   0   7   1      568.39      555.42     33.89 o 
   1   7   1     1754.84     1618.17     58.49 o 
   2   7   1      138.17      141.50     13.90 o 
   3   7   1     2137.37     2109.92     89.93 o 
   4   7   1     4245.08     4153.13     58.91 o 
   5   7   1      482.41      454.00     14.92 o 
   6   7   1      447.61      440.46     23.23 o 
   7   7   1      908.91      904.12     27.59 o 
   8   7   1     1282.75     1324.76     94.03 o 
   9   7   1        2.35        0.73      6.17 o 
  10   7   1      796.16      893.27     67.79 o 
  -5   8   1      143.40      141.59     25.69 o 
  -4   8   1       18.64       19.13     14.21 o 
  -3   8   1     2643.13     2550.80     92.94 o 
  -2   8   1      265.72      189.70     26.24 o 
  -1   8   1     3820.77     3876.49    118.63 o 
   0   8   1     2533.26     2508.16     85.28 o 
   1   8   1     2178.60     2118.38     74.89 o 
   2   8   1      185.68      157.99     21.32 o 
   3   8   1     8523.84     8227.50    527.00 o 
   4   8   1     1596.45     1538.34     36.60 o 
   5   8   1      102.70       88.17     12.54 o 
   6   8   1     1492.88     1489.54     45.64 o 
   7   8   1        0.18       -3.98      5.37 o 
   8   8   1        0.52       15.67     11.21 o 
   9   8   1      602.92      564.21     26.52 o 
  -4   9   1      425.89      473.97     42.09 o 
  -3   9   1       15.03       23.51     16.40 o 
  -2   9   1      672.38      506.77     40.45 o 
  -1   9   1      471.51      435.16     37.72 o 
   0   9   1     1547.80     1547.64     66.15 o 
   1   9   1      329.65      356.43     31.16 o 
   2   9   1     3151.76     3058.11     98.40 o 
   3   9   1     1253.61     1173.17     53.03 o 
   4   9   1     6358.60     6301.00    166.74 o 
   5   9   1       62.91       65.81     12.54 o 
   6   9   1     2081.83     2062.29     58.43 o 
   7   9   1       53.37       50.65     24.87 o 
   8   9   1     2626.85     2852.07     73.11 o 
   9   9   1      237.54      217.71     20.50 o 
  -3  10   1     2748.90     2874.98    108.79 o 
  -2  10   1       99.02      113.71     24.60 o 
  -1  10   1     1785.59     1634.57     73.25 o 
   0  10   1       11.67       15.85     13.67 o 
   1  10   1     1518.74     1403.87     63.96 o 
   2  10   1     2152.30     2302.06     85.83 o 
   3  10   1     1326.40     1373.25     61.23 o 
   4  10   1     2206.20     2173.04     80.36 o 
   5  10   1      164.45      151.98     33.89 o 
   6  10   1     2125.12     2070.27    100.04 o 
   7  10   1      228.09      253.57     33.89 o 
   8  10   1     2587.14     2794.21     75.78 o 
  -2  11   1       47.41       79.27     22.96 o 
  -1  11   1     1522.84     1623.63     77.08 o 
   0  11   1        1.18      -10.39     10.39 o 
   1  11   1     4951.45     4757.19    148.70 o 
   2  11   1       14.64       16.95     14.76 o 
   3  11   1      898.47      965.43     53.57 o 
   4  11   1      155.93      150.34     25.15 o 
   5  11   1      368.94      383.22     50.84 o 
   6  11   1      327.79      353.70     50.29 o 
   7  11   1       28.04       16.40     21.87 o 
   0  12   1       17.02        6.56     14.76 o 
   1  12   1      147.96       88.02     23.51 o 
   2  12   1     1542.75     1625.82     76.53 o 
   3  12   1       53.97       90.75     21.87 o 
   5  12   1     1039.71      991.67     75.99 o 
   6  12   1     1376.64     1293.44     85.28 o 
  -5 -12   2      857.83      928.81     74.89 o 
  -4 -12   2      188.92      228.51     45.37 o 
  -3 -12   2     1759.96     1847.77     84.74 o 
  -2 -12   2       60.81       56.85     20.77 o 
  -1 -12   2      290.46      301.22     38.27 o 
   0 -12   2      105.37       73.80     23.51 o 
  -7 -11   2       81.33       89.11     33.89 o 
  -6 -11   2      536.04      499.66     57.95 o 
  -5 -11   2      636.63      698.65     63.41 o 
  -4 -11   2       55.95       87.47     31.16 o 
  -3 -11   2     1342.57     1441.59     69.97 o 
  -2 -11   2     1959.08     1869.64     80.91 o 
  -1 -11   2       17.06       -3.28     11.48 o 
   0 -11   2     1106.73     1124.52     62.87 o 
   1 -11   2      730.15      786.67     54.67 o 
   2 -11   2      547.46      522.08     45.92 o 
  -8 -10   2        1.71        8.20     23.51 o 
  -7 -10   2     1068.21     1006.98     74.35 o 
  -6 -10   2       38.93        8.20     20.77 o 
  -5 -10   2       18.37       18.04     21.87 o 
  -4 -10   2      745.27      746.73     38.17 o 
  -3 -10   2     1246.36     1221.28     60.68 o 
  -2 -10   2     4624.68     4735.87    142.68 o 
  -1 -10   2      284.58      237.26     30.61 o 
   0 -10   2     1603.53     1526.87     69.97 o 
   1 -10   2       72.61       65.60     19.68 o 
   2 -10   2     4653.51     4455.42    144.32 o 
   3 -10   2      129.14      114.26     25.15 o 
  -8  -9   2       41.97       33.22     23.51 o 
  -7  -9   2      933.20      990.81     60.13 o 
  -6  -9   2        6.15        7.01      9.62 o 
  -5  -9   2     6134.08     6068.67    199.54 o 
  -4  -9   2     1059.24     1035.89     90.75 o 
  -3  -9   2     3591.16     3400.33    107.15 o 
  -2  -9   2        2.13        5.47     10.39 o 
  -1  -9   2     1995.26     2031.45     77.63 o 
   0  -9   2     1974.53     1917.20     75.99 o 
   1  -9   2     1264.09     1267.20     61.23 o 
   2  -9   2     1868.24     1933.05     80.36 o 
   3  -9   2      475.38      518.80     42.09 o 
   4  -9   2      667.53      645.63     48.11 o 
  -9  -8   2      284.44      373.93     53.03 o 
  -8  -8   2       53.50       56.31     25.69 o 
  -7  -8   2     1420.98     1439.86     74.89 o 
  -6  -8   2      148.91      125.47     16.38 o 
  -5  -8   2     5332.01     5402.24    164.28 o 
  -4  -8   2      628.08      587.87     23.45 o 
  -3  -8   2     1266.11     1234.40     52.48 o 
  -2  -8   2      800.71      800.88     43.19 o 
  -1  -8   2     6113.83     5980.10    161.82 o 
   0  -8   2        1.14        0.55      9.29 o 
   1  -8   2      264.41      252.02     28.43 o 
   2  -8   2     1573.69     1502.27     66.15 o 
   3  -8   2        7.77       -2.73     10.39 o 
   4  -8   2       77.71       38.27     15.85 o 
   5  -8   2        1.92        4.37     12.57 o 
  -9  -7   2      243.27      247.64     43.73 o 
  -8  -7   2      802.22      781.20     62.32 o 
  -7  -7   2      511.43      535.60     31.71 o 
  -6  -7   2       89.40       85.69     12.80 o 
  -5  -7   2       73.40       72.03     17.22 o 
  -4  -7   2     2216.33     2239.13     45.56 o 
  -3  -7   2      840.85      860.20     56.03 o 
  -2  -7   2      852.06      808.32     33.89 o 
  -1  -7   2      170.06      141.04     21.87 o 
   0  -7   2     8397.32     8236.24    207.74 o 
   1  -7   2      651.55      634.68     27.25 o 
   2  -7   2     5145.33     4987.82    100.68 o 
   3  -7   2      726.26      756.63     31.31 o 
   4  -7   2     2670.95     2762.42    186.96 o 
   5  -7   2      454.60      465.37     32.25 o 
   6  -7   2     2710.26     2737.00    106.60 o 
  -9  -6   2       82.16       72.71     27.88 o 
  -8  -6   2       34.61       47.56     23.51 o 
  -7  -6   2     3398.08     3274.05    126.83 o 
  -6  -6   2      604.62      612.59     27.65 o 
  -5  -6   2     5511.00     5445.90    108.94 o 
  -4  -6   2       37.28       52.78      7.24 o 
  -3  -6   2     1960.85     1972.60     43.60 o 
  -2  -6   2     3295.48     3299.27     66.86 o 
  -1  -6   2     6699.52     6611.28    136.12 o 
   0  -6   2    10666.80    10604.62    282.36 o 
   1  -6   2     1131.74     1142.01     48.11 o 
   2  -6   2     2965.38     2886.21     64.36 o 
   3  -6   2      178.71      206.05     33.89 o 
   4  -6   2     9006.38     9165.98    165.44 o 
   5  -6   2        0.45       11.09      8.09 o 
   6  -6   2      607.55      620.18     30.34 o 
   7  -6   2      194.04      210.90     21.25 o 
  -9  -5   2      837.87      864.84     66.69 o 
  -8  -5   2        7.74        7.65     17.49 o 
  -7  -5   2     4909.86     4815.68    161.82 o 
  -6  -5   2       20.40       15.31     16.40 o 
  -5  -5   2     3588.40     3498.56     72.84 o 
  -4  -5   2      386.54      381.50     15.06 o 
  -3  -5   2    15564.33    14796.76    200.85 o 
  -2  -5   2     1744.22     1704.27     39.23 o 
  -1  -5   2     7493.27     7204.22    124.84 o 
   0  -5   2      589.28      585.34     21.26 o 
   1  -5   2     3044.95     3056.26     77.63 o 
   2  -5   2     2029.06     2107.07     49.09 o 
   3  -5   2     1823.83     1678.64     53.03 o 
   4  -5   2      691.94      696.88     27.44 o 
   5  -5   2      792.35      823.40     54.94 o 
   6  -5   2      401.21      405.45     28.43 o 
   7  -5   2      116.02      103.91     14.49 o 
  -9  -4   2      543.30      501.85     54.12 o 
  -8  -4   2     1603.70     1570.06     82.55 o 
  -7  -4   2      612.16      583.85     50.29 o 
  -6  -4   2        6.35       11.48     14.21 o 
  -5  -4   2     3170.58     3161.90     51.51 o 
  -4  -4   2      479.08      451.80     16.44 o 
  -3  -4   2     8365.47     8204.21    115.64 o 
  -2  -4   2     4034.17     4025.98     73.25 o 
  -1  -4   2     1083.11     1033.62     26.66 o 
   0  -4   2     4209.85     4008.51     74.03 o 
   1  -4   2    11490.81    11629.28    191.13 o 
   2  -4   2     1910.15     1890.71     45.92 o 
   3  -4   2       13.38       19.13      5.80 o 
   4  -4   2     4369.72     4366.97     96.49 o 
   5  -4   2        0.52        1.64      5.80 o 
   6  -4   2      116.57      137.16     15.33 o 
   7  -4   2      185.80      185.87     17.59 o 
   8  -4   2      206.54      221.30     34.44 o 
  -9  -3   2      113.70      107.61     14.56 o 
  -8  -3   2      162.99      147.50     14.62 o 
  -7  -3   2     2343.60     2312.68     56.43 o 
  -6  -3   2      648.95      624.39     28.11 o 
  -5  -3   2       96.81       90.59      7.23 o 
  -4  -3   2       53.28       46.71      7.45 o 
  -3  -3   2     4722.17     4516.50     67.36 o 
  -2  -3   2    11976.34    11633.58    192.95 o 
  -1  -3   2     1675.07     1939.94     39.43 o 
   0  -3   2     4213.55     4345.08     76.73 o 
   1  -3   2       10.28       13.33      6.01 o 
   2  -3   2    29288.47    28769.74    449.33 o 
   3  -3   2      344.62      318.25     21.59 o 
   4  -3   2    13264.51    13741.75    224.38 o 
   5  -3   2      755.90      770.82     25.90 o 
   6  -3   2     4467.42     4580.47     88.51 o 
   7  -3   2      294.84      320.97     19.67 o 
   8  -3   2     2570.73     2664.73     61.79 o 
  -9  -2   2     1611.62     1669.43     86.37 o 
  -8  -2   2       21.95       21.22      8.26 o 
  -7  -2   2     1339.41     1374.11     39.57 o 
  -6  -2   2     1183.00     1134.74     23.52 o 
  -5  -2   2    15511.02    14932.71    201.37 o 
  -4  -2   2     1150.77     1099.77     19.33 o 
  -3  -2   2    17054.04    16547.45    217.97 o 
  -2  -2   2      151.06      145.52     15.74 o 
  -1  -2   2    16842.80    16990.71    266.32 o 
   0  -2   2     5576.41     5962.53    111.52 o 
   1  -2   2    16175.46    15907.97    320.63 o 
   2  -2   2     7031.26     6903.52    176.85 o 
   3  -2   2      123.24      150.30     10.05 o 
   4  -2   2     1521.83     1415.07     33.24 o 
   5  -2   2      296.66      296.37     28.15 o 
   6  -2   2     6773.74     6879.90    120.58 o 
   7  -2   2       47.47       45.38      8.12 o 
   8  -2   2     1036.52     1064.94     32.19 o 
   9  -2   2      351.58      362.45     30.07 o 
  -9  -1   2      278.83      320.90     25.15 o 
  -8  -1   2       53.44       40.61      9.73 o 
  -7  -1   2     1379.60     1427.84     41.25 o 
  -6  -1   2     1553.75     1556.10     29.54 o 
  -5  -1   2    11188.58    11230.77    130.60 o 
  -4  -1   2        0.73        4.46      2.63 o 
  -3  -1   2     5911.95     5812.01     82.04 o 
  -2  -1   2     2289.00     2193.93     35.39 o 
  -1  -1   2    38612.49    39755.45    519.25 o 
   0  -1   2     1756.16     1788.73     48.65 o 
   1  -1   2    18838.13    19427.34    630.32 o 
   2  -1   2     3745.35     3483.14     61.06 o 
   3  -1   2     2652.52     2571.30    121.36 o 
   4  -1   2      165.89      155.31      9.85 o 
   5  -1   2     1766.56     1783.19     37.88 o 
   6  -1   2       13.22       29.98     15.85 o 
   7  -1   2     1363.39     1376.99     33.62 o 
   8  -1   2       43.45       37.17     10.93 o 
   9  -1   2      399.42      429.69     29.52 o 
  -9   0   2      243.79      223.59     24.05 o 
  -8   0   2     1158.82     1199.96     48.11 o 
  -7   0   2      520.98      538.50     17.27 o 
  -6   0   2     2731.86     2749.76     47.05 o 
  -5   0   2      263.38      290.01     12.07 o 
  -4   0   2      159.18      146.18     12.16 o 
  -3   0   2      260.58      237.53      9.39 o 
  -2   0   2       40.63       42.03      6.68 o 
  -1   0   2     6080.56     6450.42     86.48 o 
   0   0   2    21234.85    23041.10    300.41 o 
   1   0   2       23.44       24.05      3.87 o 
   2   0   2    46702.02    46355.52   1017.37 o 
   3   0   2     5892.69     5524.18    127.92 o 
   4   0   2     5968.80     5722.72    142.41 o 
   5   0   2      197.65      206.50     22.96 o 
   6   0   2     9233.07     9122.33    147.63 o 
   7   0   2       16.41       14.76      7.11 o 
   8   0   2      424.34      473.42     26.24 o 
   9   0   2        6.15       -2.73      7.11 o 
  -9   1   2       47.80       58.49     14.76 o 
  -8   1   2     1581.45     1618.73     59.59 o 
  -7   1   2     2602.83     2737.84     56.46 o 
  -6   1   2        7.49       35.88     18.59 o 
  -5   1   2     6458.77     6631.02    113.03 o 
  -4   1   2      896.81      843.25     21.97 o 
  -3   1   2      388.50      353.84     11.84 o 
  -2   1   2       93.03       83.54     12.52 o 
  -1   1   2    23686.07    23516.08    384.35 o 
   0   1   2    10150.01    10442.09    232.34 o 
   1   1   2      300.98      322.11     20.50 o 
   2   1   2     4392.85     4489.42     61.41 o 
   3   1   2     2803.94     2727.02     50.13 o 
   4   1   2    20285.69    19371.11    378.85 o 
   5   1   2      567.63      504.04     31.71 o 
   6   1   2     5527.16     5400.03     98.22 o 
   7   1   2      607.18      593.69     23.51 o 
   8   1   2     4304.39     4367.41    108.79 o 
   9   1   2      184.44      194.07     16.40 o 
  10   1   2     1376.94     1519.76     49.20 o 
  -8   2   2      217.56      235.17     24.87 o 
  -7   2   2     1858.91     2023.59     48.15 o 
  -6   2   2      150.67      147.05     13.51 o 
  -5   2   2     1677.23     1759.03     40.58 o 
  -4   2   2     1003.04     1086.51     28.02 o 
  -3   2   2    20948.99    20713.14    325.84 o 
  -2   2   2     2935.63     3134.26     69.97 o 
  -1   2   2    29709.81    29623.48    384.09 o 
   0   2   2     1098.53     1132.85     20.61 o 
   1   2   2    13463.00    13332.88    172.27 o 
   2   2   2     7552.00     7481.55     86.76 o 
   3   2   2    17098.87    16075.49    210.26 o 
   4   2   2     3893.77     3718.04     78.45 o 
   5   2   2        6.28       13.67      9.29 o 
   6   2   2      414.77      426.96     33.89 o 
   7   2   2       55.39       75.99     19.13 o 
   8   2   2     1949.41     2102.52     90.75 o 
  -8   3   2     1577.01     1671.09     45.69 o 
  -7   3   2       43.23       31.16     17.22 o 
  -6   3   2      293.33      317.12     18.54 o 
  -5   3   2     1047.34     1142.48     32.66 o 
  -4   3   2     3112.20     3165.36    126.56 o 
  -3   3   2     9008.70     8944.26    149.97 o 
  -2   3   2      522.44      545.04     18.17 o 
  -1   3   2     2542.46     2608.97     50.44 o 
   0   3   2     4357.19     4587.82     70.25 o 
   1   3   2    23660.63    22884.52    292.61 o 
   2   3   2      567.72      550.06     11.71 o 
   3   3   2     1551.62     1471.90     22.15 o 
   4   3   2     7320.21     7076.21     99.52 o 
   5   3   2     1197.50     1133.33     41.51 o 
   6   3   2      187.40      199.54     27.88 o 
   7   3   2      531.61      491.46     39.36 o 
   8   3   2      656.57      689.91     51.93 o 
   9   3   2      362.81      343.86     41.55 o 
  -8   4   2      390.25      416.58     24.43 o 
  -7   4   2      531.80      600.22     27.37 o 
  -6   4   2      954.08     1056.87     35.18 o 
  -5   4   2      500.41      521.75     23.38 o 
  -4   4   2     1749.04     1670.12     42.33 o 
  -3   4   2     2255.54     2390.10     57.67 o 
  -2   4   2      971.70      911.27     26.48 o 
  -1   4   2       55.56       68.70      8.89 o 
   0   4   2     2429.76     2687.17     64.78 o 
   1   4   2       97.86       87.01      7.43 o 
   2   4   2    10334.07    10092.22    143.41 o 
   3   4   2      253.63      220.29      8.34 o 
   4   4   2    10967.31    10888.32    127.03 o 
   5   4   2     1475.27     1514.84     39.04 o 
   6   4   2     5379.34     5456.66     81.68 o 
   7   4   2      362.84      331.40     21.93 o 
   8   4   2     6257.80     6840.97    135.34 o 
   9   4   2       62.89       28.97     19.13 o 
  10   4   2      264.02      347.14     46.47 o 
  -7   5   2       82.69       76.16     12.69 o 
  -6   5   2      944.67      919.46     40.18 o 
  -5   5   2     4471.41     4397.61    100.32 o 
  -4   5   2       46.13       38.15      8.64 o 
  -3   5   2     7438.92     7471.04    133.93 o 
  -2   5   2      860.23      789.31     53.57 o 
  -1   5   2     6932.33     6639.87    117.31 o 
   0   5   2     2073.88     2179.06     66.15 o 
   1   5   2    16500.27    15730.30    276.18 o 
   2   5   2     6934.95     6727.72     95.04 o 
   3   5   2     2331.05     2190.89     33.34 o 
   4   5   2     2017.31     1972.26     38.59 o 
   5   5   2     2017.52     2025.26     40.24 o 
   6   5   2    10197.09    10286.47    144.87 o 
   7   5   2      162.52      138.03      9.86 o 
   8   5   2     1539.21     1494.96     52.48 o 
   9   5   2      240.79      233.43     37.17 o 
  10   5   2     1798.12     1907.90     95.67 o 
  -6   6   2      865.14      869.05     35.94 o 
  -5   6   2     2884.55     2917.48     70.54 o 
  -4   6   2      294.16      265.93     48.93 o 
  -3   6   2     2616.76     2718.13     63.01 o 
  -2   6   2      105.82      115.74     30.34 o 
  -1   6   2    14765.78    14268.75    236.75 o 
   0   6   2      759.96      773.55     36.63 o 
   1   6   2    10979.21    10753.91    180.50 o 
   2   6   2     2201.32     2205.29     40.13 o 
   3   6   2     5025.40     4857.13     73.16 o 
   4   6   2       50.44       35.21      5.03 o 
   5   6   2     5079.29     5048.09    122.23 o 
   6   6   2        7.08        8.82      9.94 o 
   7   6   2       44.37       59.00      7.49 o 
   8   6   2        0.89       -4.32      5.66 o 
   9   6   2       16.43       25.15     20.23 o 
  10   6   2      211.51      162.91     35.53 o 
  -6   7   2     1353.22     1443.24     49.05 o 
  -5   7   2        3.86       -7.38      7.38 o 
  -4   7   2      100.06       85.68     13.30 o 
  -3   7   2       83.78       86.10     12.69 o 
  -2   7   2      703.06      783.39     43.19 o 
  -1   7   2     2224.95     2164.02     53.73 o 
   0   7   2      301.17      264.03     17.56 o 
   1   7   2      523.48      557.61     32.80 o 
   2   7   2     3119.86     3114.18     65.33 o 
   3   7   2     4385.29     4342.79     98.96 o 
   4   7   2     1045.86      993.24     22.69 o 
   5   7   2      626.95      645.43     29.88 o 
   6   7   2     5788.56     5995.60    134.35 o 
   7   7   2      533.07      501.56     19.39 o 
   8   7   2      909.40      956.61     26.73 o 
   9   7   2       34.10       37.17      8.06 o 
  10   7   2      797.99      927.71     69.43 o 
  -5   8   2     1070.99     1070.94     59.59 o 
  -4   8   2     1183.15     1135.45     59.59 o 
  -3   8   2      239.73      220.86     29.52 o 
  -2   8   2     1711.56     1383.09     62.32 o 
  -1   8   2     4600.78     4531.41    132.84 o 
   0   8   2      640.80      627.04     38.81 o 
   1   8   2      932.29      913.50     44.83 o 
   2   8   2        9.92        2.73      8.20 o 
   3   8   2      530.42      498.33     23.57 o 
   4   8   2     8070.59     8110.91    105.45 o 
   5   8   2      749.55      742.71     24.63 o 
   6   8   2     2758.67     2922.33     56.15 o 
   7   8   2       29.00       36.89      8.03 o 
   8   8   2     2376.56     2603.83     64.75 o 
   9   8   2      209.68      212.12     18.86 o 
  -4   9   2      191.90      210.47     32.25 o 
  -3   9   2     2453.79     2486.84     96.76 o 
  -2   9   2      562.12      518.25     41.00 o 
  -1   9   2     5411.49     5271.61    154.71 o 
   0   9   2      294.65      331.83     31.71 o 
   1   9   2     3107.00     3181.12    102.78 o 
   2   9   2       54.48       61.23     15.85 o 
   3   9   2     7453.74     7604.28    196.80 o 
   4   9   2      308.65      262.41     28.97 o 
   5   9   2     1071.22     1070.22     50.57 o 
   6   9   2       89.34       92.22     11.38 o 
   7   9   2      644.02      660.17     28.43 o 
   8   9   2     1418.18     1495.54     48.49 o 
   9   9   2       24.24       14.69      9.73 o 
  -3  10   2     1114.76     1019.01     61.23 o 
  -2  10   2      150.85      129.56     25.69 o 
  -1  10   2      482.20      455.93     40.45 o 
   0  10   2        1.66        3.83     11.48 o 
   1  10   2     4710.56     4763.75    143.78 o 
   2  10   2      186.43      144.32     23.51 o 
   3  10   2     3354.01     3372.45    109.34 o 
   4  10   2     1092.85     1113.04     55.21 o 
   5  10   2     2629.14     2599.45    110.43 o 
   6  10   2      125.18      143.78     31.71 o 
   7  10   2     1354.23     1462.00     70.25 o 
   8  10   2      215.58      198.69     22.98 o 
  -2  11   2      153.49      193.52     32.80 o 
  -1  11   2       24.09       18.59     16.40 o 
   0  11   2      593.46      577.84     45.37 o 
   1  11   2      176.15      124.10     24.05 o 
   2  11   2      535.01      540.66     44.83 o 
   3  11   2      157.43      171.66     28.97 o 
   4  11   2      958.27      929.90     53.57 o 
   5  11   2       62.22       73.25     26.79 o 
   6  11   2      289.64      367.37     46.47 o 
   7  11   2       49.98       62.32     26.79 o 
   8  11   2     2092.34     2305.34    110.98 o 
   0  12   2       35.29       21.87     16.95 o 
   1  12   2     2594.38     2721.91    106.06 o 
   2  12   2      138.09       81.45     21.87 o 
   3  12   2      963.89      928.81     56.85 o 
   5  12   2      572.88      613.92     62.32 o 
   6  12   2     2125.59     2313.54    112.62 o 
  -4 -12   3       41.71       37.72     27.33 o 
  -3 -12   3      217.14      222.50     33.89 o 
  -2 -12   3      336.41      299.03     42.09 o 
  -1 -12   3       25.41       20.77     16.95 o 
  -6 -11   3        0.71       -1.09     20.23 o 
  -5 -11   3      538.43      541.76     57.95 o 
  -4 -11   3        8.16       -5.47     21.32 o 
  -3 -11   3     1545.93     1617.62     77.63 o 
  -2 -11   3     1644.09     1725.31     79.81 o 
  -1 -11   3      834.83      812.91     55.76 o 
   0 -11   3      318.21      325.82     38.27 o 
   1 -11   3        5.59       -3.83     14.76 o 
  -7 -10   3     1095.02     1019.01     75.99 o 
  -6 -10   3      356.72      319.81     47.56 o 
  -5 -10   3     2513.77     2479.73    116.99 o 
  -4 -10   3      377.83      397.68     30.57 o 
  -3 -10   3     5446.81     5740.66    167.83 o 
  -2 -10   3      254.70      262.95     31.71 o 
  -1 -10   3     1146.93     1039.78     57.40 o 
   0 -10   3       19.89       25.69     15.85 o 
   1 -10   3     3453.37     3090.91    111.52 o 
   2 -10   3      229.63      216.48     32.25 o 
   3 -10   3      181.55      151.98     28.97 o 
  -8  -9   3      154.03      189.70     40.45 o 
  -7  -9   3       16.33       12.57     11.52 o 
  -6  -9   3      671.08      621.03     58.49 o 
  -5  -9   3     2279.84     2322.83    109.34 o 
  -4  -9   3       95.62       80.73     15.35 o 
  -3  -9   3      585.26      631.41     42.09 o 
  -2  -9   3      914.11      924.43     50.84 o 
  -1  -9   3     2482.63     2304.25     85.83 o 
   0  -9   3      132.51       91.84     19.13 o 
   1  -9   3      936.42      973.09     55.21 o 
   2  -9   3     2665.94     2632.25     98.40 o 
   3  -9   3      167.40      152.52     26.79 o 
   4  -9   3      462.73      493.65     42.64 o 
  -8  -8   3      313.17      320.35     47.01 o 
  -7  -8   3       66.68       90.75     28.97 o 
  -6  -8   3     1917.39     1935.35     58.70 o 
  -5  -8   3     1165.97     1089.60     42.41 o 
  -4  -8   3      132.75      140.09     25.97 o 
  -3  -8   3      560.10      557.06     37.72 o 
  -2  -8   3       13.39       38.81     13.67 o 
  -1  -8   3      172.93      155.80     24.05 o 
   0  -8   3     3374.39     3150.50    102.78 o 
   1  -8   3       14.02       18.04     12.03 o 
   2  -8   3     2965.69     2833.43     98.95 o 
   3  -8   3      224.10      233.43     30.61 o 
   4  -8   3     1571.57     1456.35     69.43 o 
   5  -8   3       12.72        3.28     13.67 o 
  -9  -7   3      592.86      617.20     59.59 o 
  -8  -7   3      991.10      940.29     69.97 o 
  -7  -7   3      827.62      881.79     65.05 o 
  -6  -7   3       42.26       45.32     11.92 o 
  -5  -7   3     6631.89     6526.18    131.75 o 
  -4  -7   3        5.35       10.48      9.56 o 
  -3  -7   3     3953.85     3941.63     98.85 o 
  -2  -7   3       66.73       76.68     21.32 o 
  -1  -7   3    11622.84    11593.94    279.90 o 
   0  -7   3     1771.68     1709.46     65.60 o 
   1  -7   3     8240.32     7778.67    201.72 o 
   2  -7   3      167.68      164.00     24.05 o 
   3  -7   3      838.16      752.77     45.37 o 
   4  -7   3     3119.34     3059.75    130.38 o 
   5  -7   3      418.89      433.27     27.25 o 
   6  -7   3     1134.99     1332.25     68.33 o 
  -9  -6   3       10.50       -2.19     18.59 o 
  -8  -6   3     1246.50     1222.37     77.63 o 
  -7  -6   3     2353.09     2390.62    106.60 o 
  -6  -6   3     1770.98     1851.60     89.11 o 
  -5  -6   3     2659.86     2687.21     90.48 o 
  -4  -6   3      148.79      136.01     14.97 o 
  -3  -6   3     7578.02     7521.11    147.17 o 
  -2  -6   3      637.04      623.61     24.34 o 
  -1  -6   3    12035.02    11595.85    348.78 o 
   0  -6   3     1528.14     1530.28     40.98 o 
   1  -6   3     2478.37     2475.08     96.22 o 
   2  -6   3      274.02      241.53     17.77 o 
   3  -6   3     4638.76     4853.58     98.35 o 
   4  -6   3       16.63       25.79     11.75 o 
   5  -6   3       68.82       68.72     30.61 o 
   6  -6   3      200.87      214.79     22.02 o 
   7  -6   3       24.02       32.80     16.67 o 
  -9  -5   3        8.87       -0.55     18.59 o 
  -8  -5   3     3791.51     3913.12    147.60 o 
  -7  -5   3       24.48       17.49     18.59 o 
  -6  -5   3      610.76      668.04     51.93 o 
  -5  -5   3      260.46      197.90     32.80 o 
  -4  -5   3     2039.00     2024.46     50.41 o 
  -3  -5   3     2981.53     3143.37     55.15 o 
  -2  -5   3       19.39       19.37     10.93 o 
  -1  -5   3      267.65      316.93     17.00 o 
   0  -5   3     3544.72     3413.45     97.86 o 
   1  -5   3     2362.55     2438.22     54.50 o 
   2  -5   3      296.30      292.30     33.62 o 
   3  -5   3      676.12      641.81     26.29 o 
   4  -5   3     8071.59     7990.03    145.33 o 
   5  -5   3       23.21       31.71      8.89 o 
   6  -5   3     1461.05     1543.39     71.34 o 
   7  -5   3      201.53      187.74     19.77 o 
  -9  -4   3        0.23      -10.39     18.04 o 
  -8  -4   3      178.03      190.79     36.63 o 
  -7  -4   3     1333.30     1248.38     43.73 o 
  -6  -4   3       90.82       86.92     21.87 o 
  -5  -4   3     1377.39     1280.66     38.56 o 
  -4  -4   3     2983.37     3008.38     66.16 o 
  -3  -4   3     7236.27     7300.68    106.71 o 
  -2  -4   3      934.33      935.52     62.71 o 
  -1  -4   3    15350.43    16158.93    260.32 o 
   0  -4   3       26.52       22.16      5.76 o 
   1  -4   3     1667.83     1744.81     41.17 o 
   2  -4   3     7914.98     7781.87    135.87 o 
   3  -4   3     2937.01     3011.70     63.58 o 
   4  -4   3     4604.16     4467.90     87.75 o 
   5  -4   3       17.57       16.14      7.65 o 
   6  -4   3     2436.27     2570.48     61.26 o 
   7  -4   3       33.11       26.56      9.57 o 
   8  -4   3     2052.10     2357.42     61.63 o 
  -9  -3   3      382.30      379.46     24.02 o 
  -8  -3   3      992.94      923.59     35.66 o 
  -7  -3   3     1246.19     1240.39     40.25 o 
  -6  -3   3      743.93      727.30     29.72 o 
  -5  -3   3     3373.25     3307.81     62.65 o 
  -4  -3   3     1753.79     1723.48     41.70 o 
  -3  -3   3    24126.84    23710.21    620.21 o 
  -2  -3   3      383.59      414.60     18.88 o 
  -1  -3   3     5242.98     5259.47     93.35 o 
   0  -3   3       50.49       49.53      6.76 o 
   1  -3   3    23037.38    23472.76    370.47 o 
   2  -3   3     1444.25     1460.75     35.76 o 
   3  -3   3     4219.30     4221.13    127.38 o 
   4  -3   3      122.61      153.04     31.71 o 
   5  -3   3      834.31      772.94     30.34 o 
   6  -3   3     2151.37     2222.70     81.18 o 
   7  -3   3      459.16      441.06     26.51 o 
   8  -3   3      290.58      254.57     20.83 o 
  -9  -2   3       65.13       62.63     12.32 o 
  -8  -2   3      702.83      653.20     30.38 o 
  -7  -2   3       93.21       79.02      8.22 o 
  -6  -2   3     2985.38     2865.74     49.60 o 
  -5  -2   3     3991.33     3818.42     61.70 o 
  -4  -2   3     3196.70     3067.43     51.34 o 
  -3  -2   3     1378.83     1333.07     27.93 o 
  -2  -2   3      471.58      497.67     25.21 o 
  -1  -2   3    12122.01    12967.50    214.03 o 
   0  -2   3     2182.05     2534.38    133.66 o 
   1  -2   3    16371.68    17234.26    273.84 o 
   2  -2   3     5353.04     5300.12     93.15 o 
   3  -2   3     3554.76     3514.66     66.67 o 
   4  -2   3      448.49      433.01     27.88 o 
   5  -2   3     5469.86     5354.92     97.40 o 
   6  -2   3      466.28      471.51     20.87 o 
   7  -2   3        2.13        0.83      5.52 o 
   8  -2   3      909.10      943.41     41.82 o 
   9  -2   3        7.79        7.65     10.39 o 
  -9  -1   3      141.21      108.24     17.49 o 
  -8  -1   3      791.54      699.97     31.70 o 
  -7  -1   3       19.62       21.40      6.33 o 
  -6  -1   3     6117.62     6186.66     92.87 o 
  -5  -1   3      334.60      306.97     21.71 o 
  -4  -1   3      321.25      313.59     21.34 o 
  -3  -1   3      184.59      128.74      9.37 o 
  -2  -1   3     7639.15     8003.30    117.41 o 
  -1  -1   3      130.27      141.01      9.23 o 
   0  -1   3     3047.08     3374.09     88.56 o 
   1  -1   3     1558.15     1609.42     49.20 o 
   2  -1   3     3728.93     3525.52     90.75 o 
   3  -1   3      730.44      696.36     26.24 o 
   4  -1   3     4938.54     4763.44     85.03 o 
   5  -1   3       32.41       39.13     13.39 o 
   6  -1   3    12664.79    12645.67    206.59 o 
   7  -1   3        0.23        0.25      7.38 o 
   8  -1   3     1607.15     1635.47     39.29 o 
   9  -1   3       83.72       73.80     14.76 o 
  -9   0   3       52.37       47.01     13.67 o 
  -8   0   3      696.86      676.88     22.98 o 
  -7   0   3      119.42      105.41     10.45 o 
  -6   0   3        0.05        0.90      4.53 o 
  -5   0   3     8297.92     8408.28    119.94 o 
  -4   0   3      814.16      785.16     19.85 o 
  -3   0   3    12164.68    12663.15    170.23 o 
  -2   0   3     1965.55     1973.10     28.22 o 
  -1   0   3    26599.81    27193.71    305.22 o 
   0   0   3     1955.61     2216.18     65.60 o 
   1   0   3    20418.04    21372.93    334.74 o 
   2   0   3       19.59       24.84      4.82 o 
   3   0   3     2277.12     2068.08     59.04 o 
   4   0   3     6839.56     6729.60    159.63 o 
   5   0   3     6550.37     6502.52    110.36 o 
   6   0   3     2304.27     2217.71     45.41 o 
   7   0   3       18.84       22.50      5.60 o 
   8   0   3     1360.88     1326.24     47.56 o 
   9   0   3       83.91       92.39     14.21 o 
  -8   1   3      785.03      850.58     28.22 o 
  -7   1   3      727.62      766.84     26.15 o 
  -6   1   3     1797.69     1838.65     42.82 o 
  -5   1   3     1044.76     1076.56     26.08 o 
  -4   1   3        4.52        5.75      3.82 o 
  -3   1   3     5693.60     5462.89     80.25 o 
  -2   1   3     3363.82     3287.73     43.52 o 
  -1   1   3    27636.87    28462.42    387.90 o 
   0   1   3      553.55      583.19     13.42 o 
   1   1   3    20678.97    22173.38    704.67 o 
   2   1   3      337.95      337.83     19.13 o 
   3   1   3    35770.04    35360.52    548.75 o 
   4   1   3      289.99      282.63     17.49 o 
   5   1   3     3605.93     3447.89     86.38 o 
   6   1   3      730.43      709.89     38.27 o 
   7   1   3     1405.47     1292.89     42.64 o 
   8   1   3      650.81      544.49     26.24 o 
   9   1   3      162.84      159.08     16.95 o 
  10   1   3       11.12        2.19      8.20 o 
  -8   2   3     2771.18     3061.27     67.02 o 
  -7   2   3       97.36       90.54     11.58 o 
  -6   2   3     1850.52     1898.00     45.92 o 
  -5   2   3        2.38        4.10      5.03 o 
  -4   2   3     7421.67     7489.43    128.90 o 
  -3   2   3     2962.24     2969.54     58.18 o 
  -2   2   3     4699.17     4889.36     87.19 o 
  -1   2   3        8.95       54.58     17.49 o 
   0   2   3      421.32      456.17     12.93 o 
   1   2   3     5516.16     5575.13    140.17 o 
   2   2   3      377.57      414.16     13.27 o 
   3   2   3     5117.33     4921.31     69.30 o 
   4   2   3    21980.41    21953.12    331.71 o 
   5   2   3     1044.74     1035.06     27.19 o 
   6   2   3     2061.77     1947.90     44.12 o 
   7   2   3     1841.48     1771.09     33.98 o 
   8   2   3     2357.83     2298.44     45.00 o 
  -8   3   3      358.38      345.94     21.94 o 
  -7   3   3      682.44      671.16     28.09 o 
  -6   3   3      945.32      875.57     30.53 o 
  -5   3   3     2612.26     2690.43     59.33 o 
  -4   3   3     4859.70     4995.68     93.53 o 
  -3   3   3     4748.88     4583.82     85.42 o 
  -2   3   3      174.46      169.83     11.79 o 
  -1   3   3     8385.30     8528.25    116.97 o 
   0   3   3     2166.10     2182.75     45.22 o 
   1   3   3     1588.77     1509.71     28.56 o 
   2   3   3     1168.82     1189.22     19.83 o 
   3   3   3     8248.17     8129.97     96.48 o 
   4   3   3      325.64      258.41     12.91 o 
   5   3   3      419.53      389.84     15.86 o 
   6   3   3     2317.64     2310.32     52.75 o 
   7   3   3      258.21      211.66     27.61 o 
   8   3   3     5260.20     5678.34    172.20 o 
  -7   4   3       44.07       42.94     10.63 o 
  -6   4   3       86.06       81.70     11.96 o 
  -5   4   3       20.60       14.03      9.57 o 
  -4   4   3      593.77      641.73     25.13 o 
  -3   4   3     7559.65     7698.75    192.98 o 
  -2   4   3      153.00      156.80     12.56 o 
  -1   4   3     5631.23     5429.75     97.60 o 
   0   4   3      270.00      279.00     11.78 o 
   1   4   3    31709.07    30796.83    596.26 o 
   2   4   3     1021.30      963.20     33.10 o 
   3   4   3    14486.51    14203.41    163.97 o 
   4   4   3      165.89      153.41      7.65 o 
   5   4   3     3826.71     3742.50     60.42 o 
   6   4   3     2202.05     2165.72     40.21 o 
   7   4   3     3451.04     3531.28     59.33 o 
   8   4   3      574.53      573.77     31.52 o 
   9   4   3        0.53       -6.01     15.31 o 
  -7   5   3      132.79      141.86     17.04 o 
  -6   5   3     1675.76     1656.25     49.09 o 
  -5   5   3      994.87      976.90     34.98 o 
  -4   5   3     4802.00     4825.66     96.44 o 
  -3   5   3      480.93      518.26     22.81 o 
  -2   5   3      284.24      276.74     16.43 o 
  -1   5   3     3683.44     3452.84     69.58 o 
   0   5   3     3000.78     2918.84     61.22 o 
   1   5   3    13990.27    13824.62    227.75 o 
   2   5   3     1410.55     1456.92     29.37 o 
   3   5   3     4846.48     4880.77     63.70 o 
   4   5   3      283.50      284.91     10.52 o 
   5   5   3    11395.06    11607.18    137.46 o 
   6   5   3       52.37       43.41      6.76 o 
   7   5   3     1406.58     1402.18     31.27 o 
   8   5   3     1355.80     1423.91     31.56 o 
   9   5   3      314.39      367.91     42.09 o 
  10   5   3        0.51        0.55     19.68 o 
  -6   6   3     2801.39     2797.17     71.10 o 
  -5   6   3       87.31       77.58     13.13 o 
  -4   6   3      771.05      720.79     56.31 o 
  -3   6   3      340.86      337.54     20.86 o 
  -2   6   3     6096.61     6015.56    160.72 o 
  -1   6   3      219.30      210.76     24.33 o 
   0   6   3     1380.56     1404.72     37.50 o 
   1   6   3     1254.98     1151.22     33.57 o 
   2   6   3       68.18       74.43      7.42 o 
   3   6   3      158.56      164.71     13.75 o 
   4   6   3        2.28        4.63      3.57 o 
   5   6   3       92.34       86.87      7.42 o 
   6   6   3     5782.47     5886.16     91.04 o 
   7   6   3      101.54      106.49      9.90 o 
   8   6   3     1027.94     1069.17     27.47 o 
   9   6   3      376.86      349.33     43.19 o 
  10   6   3     1134.30     1186.29     73.80 o 
  -6   7   3       18.28       24.05     15.85 o 
  -5   7   3      424.15      439.46     27.05 o 
  -4   7   3      289.11      275.71     42.91 o 
  -3   7   3      507.56      508.09     26.28 o 
  -2   7   3     1436.05     1514.64     44.64 o 
  -1   7   3     4245.18     4239.38     87.56 o 
   0   7   3       77.72       77.27     10.63 o 
   1   7   3     8347.78     8424.85    208.83 o 
   2   7   3      624.27      578.89     19.61 o 
   3   7   3     1482.60     1373.66     32.38 o 
   4   7   3      896.77      910.64     21.86 o 
   5   7   3     6779.19     6629.96     99.94 o 
   6   7   3     1594.48     1674.80     37.57 o 
   7   7   3       68.01       72.92     11.01 o 
   8   7   3      961.42      985.51     28.03 o 
   9   7   3      326.54      362.61     20.05 o 
  10   7   3     2235.38     2515.26    110.98 o 
  -5   8   3       49.12       57.95     19.68 o 
  -4   8   3       96.97       86.92     21.32 o 
  -3   8   3      586.66      570.18     42.09 o 
  -2   8   3     1389.27     1320.23     61.77 o 
  -1   8   3     6334.48     6071.95    168.92 o 
   0   8   3       13.58       21.32     11.48 o 
   1   8   3     3309.76     3147.22     98.95 o 
   2   8   3       11.51       12.57      9.84 o 
   3   8   3    14758.25    14456.06    199.90 o 
   4   8   3      750.96      738.34     24.15 o 
   5   8   3     5221.90     5218.29     86.82 o 
   6   8   3      407.29      396.19     19.68 o 
   7   8   3     2001.68     2107.13     45.64 o 
   8   8   3      351.52      363.45     19.51 o 
   9   8   3      989.03     1041.27     36.48 o 
  -4   9   3     1910.03     2157.74     91.84 o 
  -3   9   3      459.20      473.42     41.55 o 
  -2   9   3     2050.43     2015.60     83.09 o 
  -1   9   3        0.25       10.39     13.12 o 
   0   9   3       49.69       46.47     15.85 o 
   1   9   3     1227.51     1284.69     59.59 o 
   2   9   3     1614.17     1712.19     68.33 o 
   3   9   3     1855.35     1930.86     73.25 o 
   4   9   3     1472.97     1476.92     68.88 o 
   5   9   3       25.20       21.01      8.00 o 
   6   9   3      110.61      121.78     13.40 o 
   7   9   3     2182.88     2202.96     49.00 o 
   8   9   3      487.67      517.50     28.14 o 
   9   9   3       92.92       88.14     13.85 o 
  -3  10   3      141.60      120.82     26.79 o 
  -2  10   3      364.14      348.78     38.27 o 
  -1  10   3     1029.42     1016.27     57.95 o 
   0  10   3     2914.68     2869.51    103.32 o 
   1  10   3      234.66      235.62     31.16 o 
   2  10   3      187.35      141.59     23.51 o 
   3  10   3     1809.74     1757.02     71.61 o 
   4  10   3       20.97       32.25     15.85 o 
   5  10   3       59.31       67.79     22.96 o 
   6  10   3      338.19      359.66     84.74 o 
   7  10   3       27.58       24.95      9.35 o 
   8  10   3     1945.00     2000.89    106.94 o 
  -2  11   3       58.31       39.91     19.68 o 
  -1  11   3      340.75      347.14     39.36 o 
   0  11   3       75.02       77.63     21.87 o 
   1  11   3     3576.79     3608.62    124.10 o 
   2  11   3      173.70      208.83     31.16 o 
   3  11   3     3113.07     3166.36    109.88 o 
   4  11   3      193.61      151.43     25.15 o 
   5  11   3     2145.03     2044.03     98.40 o 
   6  11   3      212.50      216.48     37.72 o 
   7  11   3     2693.97     2807.19    119.18 o 
   8  11   3      130.11      128.47     32.25 o 
   0  12   3      882.00      999.87     63.96 o 
   1  12   3     1487.03     1520.86     78.17 o 
   2  12   3       19.54       24.60     16.40 o 
   3  12   3      546.68      650.00     50.84 o 
   5  12   3     2928.04     3199.16    133.94 o 
   6  12   3        9.87       12.03     20.77 o 
  -5 -11   4      332.78      364.09     52.48 o 
  -4 -11   4      385.40      351.51     51.93 o 
  -3 -11   4     3067.05     2995.25    112.62 o 
  -2 -11   4      130.42      129.02     26.24 o 
  -1 -11   4     1206.00     1093.90     65.05 o 
   0 -11   4       82.40       63.96     22.41 o 
   1 -11   4     2402.10     2305.89    100.04 o 
  -7 -10   4      139.29      106.06     32.25 o 
  -6 -10   4     1073.90     1035.95     77.08 o 
  -5 -10   4      223.16      210.47     41.00 o 
  -4 -10   4     1817.64     1636.75     94.03 o 
  -3 -10   4        1.64        6.56     12.03 o 
  -2 -10   4       15.75       10.39     13.67 o 
  -1 -10   4       26.63       28.97     15.85 o 
   0 -10   4       56.31       14.76     15.85 o 
   1 -10   4      770.39      689.91     51.93 o 
   2 -10   4      905.09      928.26     59.59 o 
   3 -10   4       19.03        3.83     14.21 o 
  -7  -9   4      123.48      103.32     32.80 o 
  -6  -9   4     1023.36     1060.55     74.35 o 
  -5  -9   4      357.15      328.01     48.11 o 
  -4  -9   4       39.26       45.48     14.05 o 
  -3  -9   4     4464.32     4476.74    136.67 o 
  -2  -9   4      315.03      394.15     36.08 o 
  -1  -9   4      309.50      330.74     33.89 o 
   0  -9   4        0.17       -8.75     10.39 o 
   1  -9   4     3544.11     3518.42    120.27 o 
   2  -9   4     1164.32     1165.52     63.41 o 
   3  -9   4       60.40       78.17     21.87 o 
   4  -9   4      343.84      353.70     39.36 o 
  -8  -8   4       39.77       43.73     24.05 o 
  -7  -8   4       11.78        6.56     19.68 o 
  -6  -8   4       99.51       62.32     26.24 o 
  -5  -8   4     4121.09     4084.77    151.98 o 
  -4  -8   4        9.23       26.73     11.32 o 
  -3  -8   4     1902.74     1946.52     58.58 o 
  -2  -8   4      248.65      208.28     27.33 o 
  -1  -8   4     6861.92     6843.85    186.42 o 
   0  -8   4      662.52      652.19     44.28 o 
   1  -8   4     5321.26     5217.49    153.62 o 
   2  -8   4       15.76        7.65     12.03 o 
   3  -8   4     1594.08     1582.08     73.25 o 
   4  -8   4       97.68       85.28     21.87 o 
   5  -8   4     1899.25     1928.13     86.38 o 
  -8  -7   4      793.43      800.34     66.15 o 
  -7  -7   4      501.89      471.78     51.39 o 
  -6  -7   4     4676.58     4726.03    166.74 o 
  -5  -7   4      459.26      479.44     48.65 o 
  -4  -7   4      487.98      463.92     21.84 o 
  -3  -7   4      747.94      729.64     33.48 o 
  -2  -7   4     2358.26     2218.96     78.72 o 
  -1  -7   4     6942.34     6708.28    178.76 o 
   0  -7   4       13.02       12.03      9.84 o 
   1  -7   4      566.20      574.56     39.36 o 
   2  -7   4      908.31      897.10     49.75 o 
   3  -7   4     3209.60     3271.32    109.88 o 
   4  -7   4       75.66       59.04     18.04 o 
   5  -7   4      916.66      967.62     56.85 o 
   6  -7   4     1139.55     1286.33     66.69 o 
  -9  -6   4        2.94       -6.01     19.68 o 
  -8  -6   4     1800.31     1829.18     96.22 o 
  -7  -6   4       83.70       42.09     23.51 o 
  -6  -6   4      450.50      434.06     47.56 o 
  -4  -6   4     2830.41     2889.65    130.93 o 
  -3  -6   4        6.28        7.35      6.14 o 
  -2  -6   4     3197.70     3199.35     96.76 o 
  -1  -6   4     1562.95     1648.23     62.32 o 
   0  -6   4      302.10      301.46     19.13 o 
   1  -6   4       11.79       24.25      9.57 o 
   2  -6   4       13.36       11.63      7.70 o 
   3  -6   4     1624.83     1705.87     49.29 o 
   4  -6   4     2279.55     2300.15     60.88 o 
   5  -6   4      152.37      125.67     16.04 o 
   6  -6   4     1459.83     1495.51     49.28 o 
  -9  -5   4      248.16      200.08     39.36 o 
  -8  -5   4      120.46       85.83     29.52 o 
  -7  -5   4     1485.98     1502.82     83.09 o 
  -6  -5   4      932.33      789.95     57.40 o 
  -5  -5   4      285.63      297.39     37.72 o 
  -4  -5   4     2851.78     2841.04     67.87 o 
  -3  -5   4     4257.84     4217.72     88.81 o 
  -2  -5   4      168.52      148.56     14.63 o 
  -1  -5   4    12801.54    12541.64    210.86 o 
   0  -5   4      666.44      686.65     26.09 o 
   1  -5   4     3822.22     3804.50     78.27 o 
   2  -5   4       13.46       15.58      6.96 o 
   3  -5   4    14587.56    14899.88    402.90 o 
   4  -5   4     1362.52     1369.89     41.93 o 
   5  -5   4      776.19      719.72    105.24 o 
   6  -5   4      251.47      221.69     20.87 o 
   7  -5   4      268.43      329.39     25.51 o 
  -9  -4   4        2.33      -13.67     18.59 o 
  -8  -4   4     2148.09     2022.71    100.59 o 
  -7  -4   4      108.81      127.92     29.52 o 
  -6  -4   4     1827.47     1810.05     85.28 o 
  -5  -4   4      226.61      151.43     26.79 o 
  -4  -4   4     3804.86     3749.16     81.34 o 
  -3  -4   4    12362.84    12908.01    223.14 o 
  -2  -4   4     1656.40     1653.20     44.20 o 
  -1  -4   4     4906.21     5004.29    132.30 o 
   0  -4   4      484.67      513.81     23.23 o 
   1  -4   4    16887.67    17618.19    532.46 o 
   2  -4   4      866.28      868.87     28.78 o 
   3  -4   4    10065.52     9873.38    171.43 o 
   4  -4   4      839.85      885.28     31.30 o 
   5  -4   4     2268.51     2281.00     56.24 o 
   6  -4   4       16.28       21.69      8.48 o 
   7  -4   4     2111.58     2255.48     59.72 o 
   8  -4   4        1.11        3.65      8.48 o 
  -9  -3   4       96.13       79.67     14.02 o 
  -8  -3   4     1409.74     1319.38     46.01 o 
  -7  -3   4      441.45      447.27     17.75 o 
  -6  -3   4     3479.99     3369.70     78.37 o 
  -5  -3   4      145.21      129.80     14.84 o 
  -4  -3   4    10385.85    10154.49    145.67 o 
  -3  -3   4        4.52        7.87      6.37 o 
  -2  -3   4     1311.11     1358.14     37.83 o 
  -1  -3   4      466.89      558.16     30.07 o 
   0  -3   4     4466.21     4828.76    106.06 o 
   1  -3   4     8984.00     9763.73    190.79 o 
   2  -3   4      335.20      286.02     15.83 o 
   3  -3   4      100.64       93.46     10.24 o 
   4  -3   4     1585.43     1625.97     91.02 o 
   5  -3   4     3072.49     2993.95     72.16 o 
   6  -3   4     1140.71     1227.02     41.27 o 
   7  -3   4      294.91      299.91     59.31 o 
   8  -3   4     1931.30     2003.24     53.51 o 
  -9  -2   4        0.77        1.11      8.97 o 
  -8  -2   4      303.06      269.24     27.88 o 
  -7  -2   4        0.11       -2.70      4.78 o 
  -6  -2   4     4368.84     4216.46     70.38 o 
  -5  -2   4       22.97       30.83     23.79 o 
  -4  -2   4     1174.74     1194.16     28.76 o 
  -3  -2   4    10398.69    10099.37    161.83 o 
  -2  -2   4     4455.98     4661.53     81.18 o 
  -1  -2   4      454.24      504.22     20.83 o 
   0  -2   4     4858.08     5396.61     97.60 o 
   1  -2   4    22115.54    23678.58    375.11 o 
   2  -2   4      614.04      600.07     21.84 o 
   3  -2   4     2224.61     2233.16     86.92 o 
   4  -2   4       21.92       22.48      8.75 o 
   5  -2   4      383.90      394.23     33.07 o 
   6  -2   4     2345.47     2354.49     54.11 o 
   7  -2   4      816.97      894.53     30.53 o 
   8  -2   4     1454.74     1529.78     47.29 o 
   9  -2   4       55.78       59.04     15.31 o 
  -9  -1   4       27.96       15.12     10.71 o 
  -8  -1   4      252.94      262.25     27.54 o 
  -7  -1   4      393.04      394.64     17.15 o 
  -6  -1   4      486.45      497.65     18.98 o 
  -5  -1   4     3212.36     3232.47     56.29 o 
  -4  -1   4     1006.32      913.86     28.30 o 
  -3  -1   4     1030.21     1003.13     34.15 o 
  -2  -1   4      419.94      404.00     11.99 o 
  -1  -1   4    15571.66    16849.12    368.77 o 
   0  -1   4      778.97      817.83     35.53 o 
   1  -1   4    21777.34    23392.76    369.72 o 
   2  -1   4      169.77      178.76     17.49 o 
   3  -1   4     9387.87     9582.71    226.32 o 
   4  -1   4      112.98      131.33     13.94 o 
   5  -1   4    11476.16    11137.51    304.77 o 
   6  -1   4      914.16      962.96     37.45 o 
   7  -1   4     1016.60      990.24     30.34 o 
   8  -1   4       72.42       69.71     18.59 o 
   9  -1   4      264.60      295.21     28.43 o 
  -8   0   4      548.21      597.62     23.50 o 
  -7   0   4       21.01       28.10      7.12 o 
  -6   0   4     6007.69     5888.46    116.44 o 
  -5   0   4       56.80       57.89     13.54 o 
  -4   0   4     1930.50     1859.17     36.96 o 
  -3   0   4        0.10        4.01      3.95 o 
  -2   0   4     8369.33     8402.69    101.00 o 
  -1   0   4    13747.60    14261.10    164.56 o 
   0   0   4     3394.55     3704.56     68.55 o 
   1   0   4     2906.70     3089.70     98.13 o 
   2   0   4      487.79      598.95     20.49 o 
   3   0   4    12212.79    12489.93    203.90 o 
   4   0   4       11.35        0.00      6.01 o 
   5   0   4     6843.11     6670.88    166.19 o 
   6   0   4     1523.57     1494.13     36.91 o 
   7   0   4     1253.32     1232.27     32.65 o 
   8   0   4       84.24       81.45     13.67 o 
   9   0   4     1316.97     1306.56     51.93 o 
  -8   1   4     1579.97     1590.31     43.17 o 
  -7   1   4      489.24      519.61     23.04 o 
  -6   1   4     2396.09     2388.26     54.01 o 
  -5   1   4     1402.79     1426.19     32.73 o 
  -4   1   4     5080.71     5118.81     79.93 o 
  -3   1   4      801.97      850.59     21.98 o 
  -2   1   4    14237.50    13985.33    162.01 o 
  -1   1   4        5.90       11.36      3.29 o 
   0   1   4     1730.70     1849.06     31.53 o 
   1   1   4     1068.60     1053.45     39.36 o 
   2   1   4     5508.06     5525.32    134.48 o 
   3   1   4     2617.80     2665.56     53.73 o 
   4   1   4      508.79      610.47     51.93 o 
   5   1   4      630.84      613.98     20.48 o 
   6   1   4     2178.83     2169.22     62.32 o 
   7   1   4     1147.64     1060.01     41.55 o 
   8   1   4     1128.90     1195.04     44.28 o 
   9   1   4       14.18        1.25      5.98 o 
  10   1   4     1999.08     2101.43     66.15 o 
  -8   2   4       78.77       66.39     11.56 o 
  -7   2   4       58.67       73.18     11.13 o 
  -6   2   4        7.13       10.92      6.69 o 
  -5   2   4      215.43      212.53     31.16 o 
  -4   2   4     2810.33     2745.16     58.37 o 
  -3   2   4      863.33      844.24     26.09 o 
  -2   2   4      337.83      388.92     16.22 o 
  -1   2   4    21562.95    22414.67    290.45 o 
   0   2   4     3352.80     3493.26     54.28 o 
   1   2   4     3743.56     3959.01     60.48 o 
   2   2   4     1165.47     1145.20     45.65 o 
   3   2   4    21617.06    20848.30    329.12 o 
   4   2   4     5452.75     5657.13     80.88 o 
   5   2   4     2520.31     2427.36     48.46 o 
   6   2   4       90.43      122.46     14.76 o 
   7   2   4     1430.71     1293.99     47.01 o 
   8   2   4     2032.85     1921.71     42.70 o 
   9   2   4      699.36      696.94     22.33 o 
  10   2   4      424.90      449.37     24.05 o 
  -8   3   4     1125.86     1191.76     53.57 o 
  -7   3   4       12.16        2.10      7.31 o 
  -6   3   4      396.49      406.35     40.45 o 
  -5   3   4      255.30      256.75     17.78 o 
  -4   3   4     1437.76     1488.48     76.81 o 
  -3   3   4     5383.69     5562.32    102.62 o 
  -2   3   4     4394.51     4573.96     85.81 o 
  -1   3   4     1763.29     1727.10     32.72 o 
   0   3   4      209.49      245.59     11.14 o 
   1   3   4    13884.93    14180.89    188.78 o 
   2   3   4     2749.14     2729.13     37.95 o 
   3   3   4    21751.17    21587.38    244.45 o 
   4   3   4      760.09      722.30     17.32 o 
   5   3   4     6267.73     5992.52     85.41 o 
   6   3   4        3.96        5.84      5.36 o 
   7   3   4     8311.42     8012.59    482.99 o 
   8   3   4      107.56      100.04     15.85 o 
   9   3   4      807.43      716.15     28.97 o 
  -7   4   4      199.27      174.96     18.94 o 
  -6   4   4     1618.74     1632.05    107.15 o 
  -5   4   4      410.10      362.02     24.87 o 
  -4   4   4     8403.70     8094.64    145.72 o 
  -3   4   4      225.94      248.27     16.43 o 
  -2   4   4     3245.23     3386.67     69.39 o 
  -1   4   4        2.11        5.76      3.99 o 
   0   4   4    11779.48    11743.76    159.99 o 
   1   4   4     7651.52     7973.21    112.42 o 
   2   4   4     4138.52     4255.95     65.64 o 
   3   4   4      326.21      342.39     11.84 o 
   4   4   4       83.97       84.11      6.90 o 
   5   4   4     7751.92     7674.12     94.58 o 
   6   4   4      132.62      141.35     11.05 o 
   7   4   4     1851.65     1797.02     40.31 o 
   8   4   4     1908.44     1944.10     49.38 o 
   9   4   4      271.79      263.28     57.40 o 
  -7   5   4      141.75      126.23     16.43 o 
  -6   5   4     1679.38     1728.97     73.25 o 
  -5   5   4      173.78      175.61     17.95 o 
  -4   5   4     1818.67     1766.27     48.51 o 
  -3   5   4     5352.36     5486.95    140.50 o 
  -2   5   4     4983.16     4862.78    209.10 o 
  -1   5   4        0.14       -0.57      4.59 o 
   0   5   4     9061.64     9180.14    174.52 o 
   1   5   4     7488.96     7451.85    107.69 o 
   2   5   4      113.44      154.91     10.22 o 
   3   5   4     1899.28     1836.60     30.56 o 
   4   5   4     1042.65      995.36     20.46 o 
   5   5   4      529.30      486.48     14.39 o 
   6   5   4      559.85      580.95     19.62 o 
   7   5   4     1930.83     2001.48     41.03 o 
   8   5   4     1081.26     1161.43     29.42 o 
   9   5   4       99.81       77.65     17.49 o 
  10   5   4      546.24      669.13     55.76 o 
  -6   6   4       29.23       15.73     15.85 o 
  -5   6   4      149.72      123.02     15.62 o 
  -4   6   4      471.73      484.52     28.43 o 
  -3   6   4      119.39      122.40     15.06 o 
  -2   6   4      221.15      237.04     17.95 o 
  -1   6   4     2095.79     2044.03     72.16 o 
   0   6   4      330.58      300.18     15.03 o 
   1   6   4     9368.02     9387.39    256.39 o 
   2   6   4     1027.96     1011.27     25.74 o 
   3   6   4     5198.14     5308.42     81.65 o 
   4   6   4      325.60      311.35     14.12 o 
   5   6   4    11785.24    11692.40    152.21 o 
   6   6   4      197.53      203.39     13.81 o 
   7   6   4     2199.09     2190.96     44.32 o 
   8   6   4       22.27       24.72      6.85 o 
   9   6   4     1208.70     1311.07     33.02 o 
  10   6   4      685.65      757.15     59.59 o 
  -5   7   4       15.52       23.51     15.31 o 
  -4   7   4      805.60      780.11     48.65 o 
  -3   7   4      181.81      134.48     22.41 o 
  -2   7   4     3478.26     3508.03    111.52 o 
  -1   7   4     1881.45     1881.12     71.07 o 
   0   7   4     3071.17     2922.54     93.48 o 
   1   7   4      507.97      504.24     24.49 o 
   2   7   4      272.25      267.35     22.55 o 
   3   7   4     7487.18     7405.72    136.10 o 
   4   7   4     1400.78     1379.46     34.48 o 
   5   7   4     6614.06     6754.04     88.92 o 
   6   7   4      211.67      214.22     16.73 o 
   7   7   4     2683.77     2667.60     52.18 o 
   8   7   4        2.02       -1.46      5.90 o 
   9   7   4     2922.12     3211.78     61.01 o 
  10   7   4       65.06       62.32     25.15 o 
  -5   8   4      195.29      217.03     31.71 o 
  -4   8   4     1551.66     1692.51     77.08 o 
  -3   8   4       55.78       63.96     18.59 o 
  -2   8   4     6591.67     6665.64    186.42 o 
  -1   8   4       15.10       15.31     12.57 o 
   0   8   4     3354.60     3270.22    104.96 o 
   1   8   4      292.21      270.06     27.33 o 
   2   8   4     4456.44     4373.29     92.02 o 
   3   8   4      319.18      280.75     20.31 o 
   4   8   4     1116.24     1148.24     27.03 o 
   5   8   4      248.99      250.05     19.82 o 
   6   8   4      114.31      100.31     16.69 o 
   7   8   4      505.73      563.57     24.21 o 
   8   8   4       27.79       34.74      8.58 o 
   9   8   4        2.26       14.46      9.00 o 
  -4   9   4      425.45      400.17     39.91 o 
  -3   9   4       82.97      117.54     24.05 o 
  -2   9   4      102.94       82.55     21.32 o 
  -1   9   4     1185.24     1183.01     60.68 o 
   0   9   4      445.70      451.56     37.72 o 
   1   9   4       86.78       68.33     16.95 o 
   2   9   4     1731.51     1689.23     68.88 o 
   3   9   4     3829.56     3871.27     86.46 o 
   4   9   4        3.06        1.03      7.86 o 
   5   9   4     1310.26     1314.55     46.37 o 
   6   9   4      679.66      769.72     27.96 o 
   7   9   4     1011.66     1081.84     33.44 o 
   8   9   4      449.99      497.42     23.99 o 
   9   9   4      698.93      768.17     33.71 o 
  -3  10   4       34.22       37.72     20.77 o 
  -2  10   4      889.15      859.92     55.76 o 
  -1  10   4        9.78       13.12     14.21 o 
   0  10   4        2.45       -3.83     12.03 o 
   1  10   4     1244.51     1225.10     62.32 o 
   2  10   4      920.26      955.05     53.57 o 
   3  10   4     4689.21     5090.66    150.34 o 
   4  10   4       12.73        9.84     11.48 o 
   5  10   4     2745.48     2870.39     76.61 o 
   6  10   4      102.96       99.79     36.08 o 
   7  10   4     4689.98     5335.12    118.37 o 
   8  10   4       70.65       87.49     18.30 o 
  -1  11   4       26.83        4.92     15.31 o 
   0  11   4     2466.60     2537.68    101.68 o 
   1  11   4      718.46      679.52     49.75 o 
   2  11   4     1419.60     1552.56     72.71 o 
   3  11   4       63.18       89.66     21.87 o 
   4  11   4      150.69      144.87     25.15 o 
   5  11   4      877.26      970.90     65.05 o 
   6  11   4      262.42      298.49     44.83 o 
   7  11   4      322.23      358.72     31.52 o 
   1  12   4      224.94      195.71     32.25 o 
   2  12   4      499.22      458.66     46.47 o 
   3  12   4      374.50      408.37     43.73 o 
   5  12   4        2.11       18.04     21.87 o 
   6  12   4       70.00       54.67     25.15 o 
  -4 -11   5     2141.83     2228.26    116.99 o 
  -3 -11   5       64.68       46.45     34.17 o 
  -2 -11   5      120.57       70.52     22.41 o 
  -1 -11   5      270.38      262.95     37.72 o 
   0 -11   5      140.96       97.31     25.15 o 
  -6 -10   5      139.47      170.56     39.36 o 
  -5 -10   5       45.36       56.31     28.97 o 
  -4 -10   5      180.82      121.36     34.44 o 
  -3 -10   5     2314.34     2514.04     77.69 o 
  -2 -10   5       53.99       63.96     20.77 o 
  -1 -10   5     1211.02     1161.69     65.60 o 
   0 -10   5     1063.18     1101.01     64.51 o 
   1 -10   5     2439.79     2174.68     94.58 o 
   2 -10   5       92.57       70.52     22.41 o 
  -7  -9   5      315.82      312.70     49.20 o 
  -6  -9   5      431.06      323.63     48.65 o 
  -5  -9   5      509.77      454.84     54.12 o 
  -4  -9   5     2691.47     2724.66    129.02 o 
  -3  -9   5      479.63      496.71     39.36 o 
  -2  -9   5        7.18        3.28     12.57 o 
  -1  -9   5     1782.55     1759.21     77.63 o 
   0  -9   5     1017.39      963.79     56.85 o 
   1  -9   5     4746.00     4317.66    141.04 o 
   2  -9   5       30.50       39.91     16.95 o 
   3  -9   5      990.39      959.97     60.13 o 
  -7  -8   5       22.90        8.20     21.32 o 
  -6  -8   5     4370.80     4267.91    161.27 o 
  -5  -8   5      130.46      145.96     33.89 o 
  -4  -8   5     2471.37     2362.99     68.26 o 
  -3  -8   5      204.00      200.95     22.71 o 
  -2  -8   5     3254.06     3226.49    108.79 o 
  -1  -8   5     1195.02     1138.73     59.04 o 
   0  -8   5     2089.38     2102.52     83.64 o 
   1  -8   5       56.14       46.47     16.40 o 
   2  -8   5       12.56       13.67     13.67 o 
   3  -8   5     1247.04     1166.06     63.96 o 
   4  -8   5       57.57       54.67     19.68 o 
   5  -8   5      437.91      458.12     44.28 o 
  -8  -7   5      407.15      347.69     49.75 o 
  -7  -7   5      311.83      354.25     48.65 o 
  -6  -7   5     1209.74     1243.69     77.63 o 
  -5  -7   5      501.52      520.98     52.48 o 
  -4  -7   5      427.54      432.54     39.09 o 
  -3  -7   5       35.55       42.43     11.59 o 
  -2  -7   5     3570.09     4278.84    130.11 o 
  -1  -7   5     2360.62     2381.87     85.83 o 
   0  -7   5      175.85      153.07     24.05 o 
   1  -7   5     3398.54     3311.23    108.79 o 
   2  -7   5      897.12      829.31     49.20 o 
   3  -7   5     1717.24     1707.82     74.89 o 
   4  -7   5       69.69       59.04     18.59 o 
   5  -7   5      961.46      959.42     57.95 o 
  -8  -6   5        0.09      -13.67     19.68 o 
  -7  -6   5       53.08       57.95     26.79 o 
  -6  -6   5     2328.86     2398.82    107.15 o 
  -5  -6   5       78.82       82.00     24.05 o 
  -4  -6   5       85.38       96.67     15.10 o 
  -3  -6   5      528.55      527.69     28.50 o 
  -2  -6   5      154.39      198.44     25.69 o 
  -1  -6   5     7739.85     8191.96    211.56 o 
   0  -6   5       23.78       10.39     10.39 o 
   1  -6   5     2681.65     2414.13     84.74 o 
   2  -6   5      258.90      239.44     29.52 o 
   3  -6   5     4665.40     4632.71     98.38 o 
   4  -6   5      489.30      488.57     27.64 o 
   5  -6   5     2716.65     2725.19     83.37 o 
   6  -6   5       88.70      119.19     17.38 o 
  -8  -5   5     1859.29     1965.38     53.29 o 
  -7  -5   5      100.04       83.09     27.88 o 
  -6  -5   5     2007.72     2153.91     97.86 o 
  -5  -5   5      220.61      224.14     36.63 o 
  -4  -5   5     3631.86     3685.00     88.84 o 
  -3  -5   5     1457.00     1489.60     61.50 o 
  -2  -5   5     8485.09     8717.98    162.02 o 
  -1  -5   5      946.28     1018.46     47.56 o 
   0  -5   5      708.60      748.67     29.38 o 
   1  -5   5     3572.20     3834.68    126.28 o 
   2  -5   5     2095.04     2229.53     56.22 o 
   3  -5   5     5834.85     5940.22    126.01 o 
   4  -5   5       32.38       45.92     10.24 o 
   5  -5   5     1239.63     1186.98     41.55 o 
   6  -5   5      160.59      112.02     25.42 o 
   7  -5   5     2096.39     2294.14     64.94 o 
  -8  -4   5     1202.52     1205.36     38.35 o 
  -7  -4   5        5.80        9.29     18.59 o 
  -6  -4   5      466.28      522.62     48.11 o 
  -5  -4   5      281.57      241.08     35.53 o 
  -4  -4   5     7778.54     8021.14    151.77 o 
  -3  -4   5        1.55       10.10      7.69 o 
  -2  -4   5     4246.35     4339.98    157.72 o 
  -1  -4   5     2068.89     2143.52     73.25 o 
   0  -4   5     6423.74     6673.81    122.72 o 
   1  -4   5        6.95        2.90      5.21 o 
   2  -4   5     2522.77     2595.36     83.92 o 
   3  -4   5      502.97      469.69     23.93 o 
   4  -4   5      511.94      531.81     31.16 o 
   5  -4   5      487.07      572.63     28.02 o 
   6  -4   5        3.47        3.68      7.86 o 
   7  -4   5       84.99       60.43     12.56 o 
  -8  -3   5      167.25      169.36     14.05 o 
  -7  -3   5       98.81       75.89      9.99 o 
  -6  -3   5      730.48      692.81     32.83 o 
  -5  -3   5      218.84      211.98     19.72 o 
  -4  -3   5     2957.06     2951.32     55.97 o 
  -3  -3   5     2396.51     2307.22     57.57 o 
  -2  -3   5      244.52      287.28     21.05 o 
  -1  -3   5     1422.32     1440.89     40.67 o 
   0  -3   5     5710.20     6117.27    112.87 o 
   1  -3   5     3807.45     3659.26     75.18 o 
   2  -3   5       37.01       21.80      6.54 o 
   3  -3   5     7580.28     7386.02    134.13 o 
   4  -3   5     1171.57     1183.52     49.75 o 
   5  -3   5     2220.20     2071.40     53.15 o 
   6  -3   5      101.13       81.92     14.49 o 
   7  -3   5     2149.83     2216.65     89.93 o 
   8  -3   5      496.74      563.83     28.21 o 
  -8  -2   5      451.27      478.66     20.06 o 
  -7  -2   5     1033.03      956.80     32.37 o 
  -6  -2   5      400.73      372.11     41.71 o 
  -5  -2   5       10.46       12.08      8.27 o 
  -4  -2   5     9202.71     9098.72    178.63 o 
  -3  -2   5      174.65      156.77      8.39 o 
  -2  -2   5      113.25       94.39      9.56 o 
  -1  -2   5     1185.15     1281.22     36.34 o 
   0  -2   5     5041.21     5606.53    174.66 o 
   1  -2   5    18585.00    20380.17    329.51 o 
   2  -2   5      256.45      273.07     16.62 o 
   3  -2   5     5961.65     6472.69    126.83 o 
   4  -2   5       26.17       14.67      6.76 o 
   5  -2   5    12241.65    12144.40    207.19 o 
   6  -2   5      495.27      533.39     24.54 o 
   7  -2   5     3563.14     3439.66     75.38 o 
   8  -2   5      182.53      203.09     18.12 o 
  -8  -1   5      111.74      103.42     11.20 o 
  -7  -1   5        0.01        0.87      6.19 o 
  -6  -1   5     5716.37     5548.91     90.28 o 
  -5  -1   5      418.08      418.03     18.20 o 
  -4  -1   5     5959.82     5786.91     91.08 o 
  -3  -1   5      758.05      727.85     16.57 o 
  -2  -1   5    12184.07    12519.72    148.48 o 
  -1  -1   5     3663.44     3990.71     64.49 o 
   0  -1   5    20633.11    22465.41    366.21 o 
   1  -1   5       68.25       73.70      8.87 o 
   2  -1   5      290.89      295.87     18.04 o 
   3  -1   5     2712.98     2879.90     86.92 o 
   4  -1   5     2954.10     2977.96     63.97 o 
   5  -1   5     2992.34     2855.80    125.46 o 
   6  -1   5      726.21      772.10     36.08 o 
   7  -1   5      371.34      389.45     38.27 o 
   8  -1   5      562.68      572.02     24.70 o 
   9  -1   5     1234.84     1236.04     55.76 o 
  -8   0   5      435.71      411.07     22.06 o 
  -7   0   5     1100.85     1166.56     32.19 o 
  -6   0   5     1926.78     1792.51     40.69 o 
  -5   0   5      101.22      108.13     10.56 o 
  -4   0   5     1322.35     1226.23     30.23 o 
  -3   0   5       38.57       40.43      4.96 o 
  -2   0   5    15067.41    15359.66    178.98 o 
  -1   0   5     4615.28     5051.07     65.98 o 
   0   0   5     2238.68     2451.07     42.33 o 
   1   0   5     4704.17     4915.94     92.19 o 
   2   0   5    10838.34    11268.97    189.22 o 
   3   0   5     1223.94     1254.17     34.60 o 
   4   0   5     1415.52     1395.88     58.77 o 
   5   0   5     2988.79     2982.67     89.66 o 
   6   0   5       59.61       68.39     13.67 o 
   7   0   5      153.27      126.77     12.69 o 
   8   0   5       26.92       12.83      9.57 o 
   9   0   5       75.50       52.96     10.82 o 
  -8   1   5        3.67       -1.63      7.70 o 
  -7   1   5      575.80      579.33     47.56 o 
  -6   1   5     1840.44     1938.04     52.21 o 
  -5   1   5      366.38      334.75     16.83 o 
  -4   1   5      148.38      147.05     15.98 o 
  -3   1   5      916.61      958.91     25.31 o 
  -2   1   5      494.81      495.08     14.28 o 
  -1   1   5     2479.21     2289.96     35.15 o 
   0   1   5      322.87      333.72     10.89 o 
   1   1   5     2494.93     2663.16     56.82 o 
   2   1   5     1718.47     1812.22     43.10 o 
   3   1   5    16011.69    16360.51    265.74 o 
   4   1   5     1264.98     1301.53     34.60 o 
   5   1   5    13521.13    13777.38    226.70 o 
   6   1   5      529.13      492.68     20.44 o 
   7   1   5     2540.59     2436.06     43.85 o 
   8   1   5      295.20      302.88     17.78 o 
   9   1   5     2709.88     2785.16     64.78 o 
  -8   2   5      676.97      725.21     31.35 o 
  -7   2   5        0.53        4.40      6.96 o 
  -6   2   5     1307.62     1352.94     40.54 o 
  -5   2   5      668.87      673.12     60.41 o 
  -4   2   5     4159.13     4139.26     82.70 o 
  -3   2   5      480.11      519.68     25.15 o 
  -2   2   5    14738.27    14756.45    198.10 o 
  -1   2   5      147.92      166.71     10.72 o 
   0   2   5     2582.48     2782.36     47.66 o 
   1   2   5     1603.89     1687.77     33.45 o 
   2   2   5     8678.48     8722.06    149.20 o 
   3   2   5     8354.13     8359.27    143.79 o 
   4   2   5        4.09        2.26      4.59 o 
   5   2   5     1502.78     1467.93     36.88 o 
   6   2   5      213.30      196.28     13.52 o 
   7   2   5     6748.80     6613.16    169.47 o 
   8   2   5       59.41       60.71      9.08 o 
   9   2   5     1165.63     1134.31     33.01 o 
  10   2   5      401.45      346.09     17.95 o 
  -7   3   5       15.57       14.14      8.64 o 
  -6   3   5      278.94      238.60     33.89 o 
  -5   3   5       61.45       52.69     10.03 o 
  -4   3   5     6921.90     6715.59    124.64 o 
  -3   3   5      121.78      106.18     12.35 o 
  -2   3   5     4224.86     4293.79     71.30 o 
  -1   3   5     1188.41     1190.97     27.13 o 
   0   3   5    12917.39    13303.48    180.30 o 
   1   3   5     1478.39     1545.89     39.02 o 
   2   3   5    13093.30    13194.57    179.28 o 
   3   3   5      599.47      558.25     43.46 o 
   4   3   5     1999.86     1870.51     41.00 o 
   5   3   5      320.65      305.76     12.79 o 
   6   3   5     5593.98     5190.70    136.67 o 
   7   3   5      116.16      106.06     16.40 o 
   8   3   5      433.59      382.67     26.79 o 
   9   3   5       10.40       14.28      6.83 o 
  10   3   5      175.00      170.48     12.37 o 
  -7   4   5      392.99      384.22     31.71 o 
  -6   4   5      126.89      106.34     14.49 o 
  -5   4   5     1934.82     1927.56     52.37 o 
  -4   4   5      545.03      515.52     24.91 o 
  -3   4   5     1064.07     1045.81     34.02 o 
  -2   4   5      162.94      168.36     14.67 o 
  -1   4   5      158.33      156.01     11.25 o 
   0   4   5     7663.06     7687.55    137.41 o 
   1   4   5     2265.70     2225.75     64.78 o 
   2   4   5      399.51      443.53     24.05 o 
   3   4   5     7985.64     8005.91     98.42 o 
   4   4   5     2987.49     2938.21     42.87 o 
   5   4   5     1864.22     1813.06     30.82 o 
   6   4   5       51.57       48.00      8.40 o 
   7   4   5     2975.01     2854.77     82.85 o 
   8   4   5      244.98      222.28     16.80 o 
   9   4   5      398.87      339.60     20.25 o 
  10   4   5       22.65       -5.47     15.31 o 
  -6   5   5       94.82       79.57     14.30 o 
  -5   5   5      269.55      240.20     31.71 o 
  -4   5   5     2883.67     3000.04     70.93 o 
  -3   5   5        3.75       -1.91      6.18 o 
  -2   5   5      123.73       96.60     12.06 o 
  -1   5   5        4.41       11.70      5.85 o 
   0   5   5     3382.03     3356.93     58.17 o 
   1   5   5     4752.42     4691.45    172.48 o 
   2   5   5      569.65      559.89     19.04 o 
   3   5   5     1360.72     1326.52     25.09 o 
   4   5   5       46.51       55.66      6.07 o 
   5   5   5     9186.15     9155.90    113.00 o 
   6   5   5      627.66      616.10     20.75 o 
   7   5   5     5680.97     5988.90    114.18 o 
   8   5   5      148.01      155.51     20.68 o 
   9   5   5     1887.52     1858.53     57.30 o 
  -6   6   5     1022.76     1039.31     41.93 o 
  -5   6   5       64.02       60.04     12.91 o 
  -4   6   5     1661.32     1622.84     83.64 o 
  -3   6   5      503.64      501.29     25.89 o 
  -2   6   5     3221.89     3397.60    107.70 o 
  -1   6   5      826.62      845.14     31.50 o 
   0   6   5    12731.16    12651.81    217.38 o 
   1   6   5       36.74       21.87      9.84 o 
   2   6   5     3191.33     3198.80     56.86 o 
   3   6   5      670.92      734.77     22.61 o 
   4   6   5     8886.86     9095.50    113.69 o 
   5   6   5     2932.20     2901.41     45.07 o 
   6   6   5      344.55      338.54     16.57 o 
   7   6   5      519.36      531.83     40.31 o 
   8   6   5       37.18       33.62     11.14 o 
   9   6   5     1660.36     1634.21     39.16 o 
  10   6   5        2.63        3.49      7.93 o 
  -5   7   5      316.56      406.18     38.81 o 
  -4   7   5      201.57      164.55     27.88 o 
  -3   7   5      576.48      584.94     42.64 o 
  -2   7   5     5864.05     5826.49    165.64 o 
  -1   7   5       24.23        9.29     11.48 o 
   0   7   5     2423.21     2472.08     85.83 o 
   1   7   5      886.41      857.74     74.35 o 
   2   7   5     6281.02     6401.47    174.39 o 
   3   7   5       14.39       18.94      6.46 o 
   4   7   5     2508.53     2444.05     44.90 o 
   5   7   5      967.55      943.09     23.30 o 
   6   7   5       87.52       75.13      9.64 o 
   7   7   5      127.61      124.24     15.33 o 
   8   7   5      445.11      433.00     20.34 o 
   9   7   5        6.33       -1.55      7.29 o 
  -4   8   5       30.02       14.76     14.76 o 
  -3   8   5      792.70      873.59     54.67 o 
  -2   8   5       52.04       65.60     18.59 o 
  -1   8   5      120.48       98.95     19.68 o 
   0   8   5      112.69      109.34     20.23 o 
   1   8   5       56.62       62.02     16.40 o 
   2   8   5     1317.99     1334.72     42.82 o 
   3   8   5     1813.69     1896.84    104.69 o 
   4   8   5       66.11       72.97      9.96 o 
   5   8   5     5700.52     5921.21     96.72 o 
   6   8   5      581.30      584.92     26.16 o 
   7   8   5     1364.50     1408.74     42.15 o 
   8   8   5        6.76        3.10      7.22 o 
   9   8   5     2621.41     2867.06     89.62 o 
  -3   9   5       45.87       26.79     17.49 o 
  -2   9   5     2569.44     2675.44    102.78 o 
  -1   9   5       81.79       80.36     20.77 o 
   0   9   5      579.40      564.17     43.73 o 
   1   9   5       62.93       47.56     16.40 o 
   2   9   5     3158.25     3261.83     90.20 o 
   3   9   5     2036.01     2025.26     56.51 o 
   4   9   5      969.81      984.18     31.45 o 
   5   9   5      369.05      331.23     25.50 o 
   6   9   5        2.52        1.42      6.89 o 
   7   9   5     2662.72     2884.51     60.10 o 
   8   9   5      430.15      455.06     23.73 o 
   9   9   5     1498.95     1592.80     50.15 o 
  -2  10   5      856.00      851.72     57.40 o 
  -1  10   5      196.14      178.76     30.07 o 
   0  10   5     3493.40     3547.94    123.00 o 
   1  10   5      291.20      323.09     37.17 o 
   2  10   5     6770.70     6765.68    190.79 o 
   3  10   5      195.24      185.87     30.61 o 
   4  10   5     1055.45     1065.71     41.49 o 
   5  10   5       43.86       34.51     13.67 o 
   6  10   5     3317.00     3490.96     99.50 o 
   7  10   5      553.53      630.23     36.14 o 
   8  10   5        1.06        4.12      9.70 o 
  -1  11   5      186.15      207.74     34.44 o 
   0  11   5     1361.81     1474.94     76.53 o 
   1  11   5       13.30       12.03     15.85 o 
   2  11   5       61.40       63.41     20.23 o 
   3  11   5      439.96      459.21     42.64 o 
   4  11   5     1328.17     1322.41     67.24 o 
   5  11   5       81.74       82.57     17.12 o 
   6  11   5      505.96      507.52     35.36 o 
   7  11   5     1438.10     1513.75     77.63 o 
   1  12   5       91.39       51.39     21.32 o 
   2  12   5      167.30      162.36     29.52 o 
   3  12   5        1.53       18.04     15.85 o 
   5  12   5     1028.71     1030.49     70.52 o 
  -5 -10   6        3.59       22.96     25.69 o 
  -4 -10   6     2754.92     2626.24    125.19 o 
  -3 -10   6      166.39      162.11     23.15 o 
  -2 -10   6      834.08      835.87     59.59 o 
  -1 -10   6        3.23        9.29     15.31 o 
   0 -10   6     1055.76      968.17     62.87 o 
   1 -10   6     1270.73     1330.07     74.35 o 
  -6  -9   6     1549.82     1496.80     91.30 o 
  -5  -9   6      322.76      284.82     48.65 o 
  -4  -9   6     1568.25     1603.95     92.39 o 
  -3  -9   6      269.06      234.48     25.35 o 
  -2  -9   6     1335.91     1521.40     75.44 o 
  -1  -9   6        4.17       19.68     15.85 o 
   0  -9   6     3258.71     3033.51    113.16 o 
   1  -9   6       22.31        6.56     14.76 o 
   2  -9   6      103.89       74.35     21.32 o 
   3  -9   6      108.32       91.30     25.15 o 
  -7  -8   6      709.66      723.25     65.60 o 
  -6  -8   6      244.57      274.43     46.47 o 
  -5  -8   6        5.15       28.97     23.51 o 
  -4  -8   6        1.00        1.61     10.34 o 
  -3  -8   6       51.41       52.23     18.31 o 
  -2  -8   6     3060.83     2952.60    107.15 o 
  -1  -8   6       49.41       49.75     18.04 o 
   0  -8   6       85.39       74.35     20.23 o 
   1  -8   6     3493.80     3424.93    119.18 o 
   2  -8   6      574.70      606.27     46.47 o 
   3  -8   6      460.90      466.32     43.19 o 
   4  -8   6      218.65      221.40     34.99 o 
  -7  -7   6      618.26      570.18     58.49 o 
  -6  -7   6     1626.16     1595.20     89.11 o 
  -5  -7   6        2.91       -1.64     18.59 o 
  -4  -7   6      994.27      932.00     42.91 o 
  -3  -7   6      531.75      478.18     29.95 o 
  -2  -7   6     2156.20     2220.76     64.90 o 
  -1  -7   6     1726.74     1805.68     76.53 o 
   0  -7   6     1932.24     2071.91     83.09 o 
   1  -7   6     1003.92      940.29     54.67 o 
   2  -7   6       24.15       21.87     14.21 o 
   3  -7   6     2231.08     2287.30     92.39 o 
   4  -7   6      124.80      118.63     25.69 o 
   5  -7   6     2583.60     2836.71    110.43 o 
  -8  -6   6      654.06      756.05     66.15 o 
  -7  -6   6      488.80      446.09     52.48 o 
  -6  -6   6     1840.04     1802.40     92.94 o 
  -5  -6   6      406.64      401.26     46.47 o 
  -4  -6   6     1590.78     1673.36     53.86 o 
  -3  -6   6       31.28       27.38     11.12 o 
  -2  -6   6    11300.25    11846.10    216.96 o 
  -1  -6   6       79.24       91.30     18.59 o 
   0  -6   6     2434.74     2443.10     89.66 o 
   1  -6   6       20.56       11.48     11.48 o 
   2  -6   6     4669.39     4665.35    142.68 o 
   3  -6   6     2619.32     2574.30     96.22 o 
   4  -6   6     1026.16      995.50     57.40 o 
   5  -6   6      491.69      472.33     42.64 o 
   6  -6   6        4.08       -0.55     14.21 o 
  -8  -5   6      536.14      588.77     59.59 o 
  -7  -5   6      523.43      434.61     50.29 o 
  -6  -5   6       70.49       53.57     22.96 o 
  -5  -5   6      109.53      109.88     28.43 o 
  -4  -5   6     7814.21     7793.18    153.16 o 
  -3  -5   6     1829.89     1909.26     55.89 o 
  -2  -5   6     2516.37     2555.82     95.67 o 
  -1  -5   6     1312.72     1505.00     63.41 o 
   0  -5   6     3184.25     3451.72    109.34 o 
   1  -5   6       55.49       31.71     12.57 o 
   2  -5   6     5768.16     5873.79    117.70 o 
   3  -5   6     2380.65     2495.35     64.75 o 
   4  -5   6      237.75      218.08     25.97 o 
   5  -5   6     2968.31     2938.11     74.03 o 
   6  -5   6      521.27      538.60     52.21 o 
   7  -5   6       29.89       36.10     11.91 o 
  -8  -4   6      420.80      421.96     25.95 o 
  -7  -4   6      297.81      290.29     43.19 o 
  -6  -4   6       95.07       76.53     25.15 o 
  -5  -4   6     3584.34     3407.44    124.64 o 
  -4  -4   6     1713.74     1758.26     53.24 o 
  -3  -4   6       58.91       55.81     12.21 o 
  -2  -4   6     1849.68     1959.97     54.19 o 
  -1  -4   6      165.07      166.71     17.45 o 
   0  -4   6     1033.61     1094.17     36.53 o 
   1  -4   6     1149.02     1204.24     53.30 o 
   2  -4   6      174.37      139.79     16.11 o 
   3  -4   6     6531.79     6381.85    124.07 o 
   4  -4   6      164.61      131.46     15.27 o 
   5  -4   6      766.81      773.44     33.04 o 
   6  -4   6       39.40       27.65     14.76 o 
   7  -4   6     3024.67     3158.47     94.03 o 
  -8  -3   6      386.32      435.34     21.26 o 
  -7  -3   6      494.22      442.60     21.95 o 
  -6  -3   6      250.92      271.25     23.89 o 
  -5  -3   6      236.88      245.84     22.98 o 
  -4  -3   6     5815.54     5862.96     96.53 o 
  -3  -3   6       29.69       46.53     10.77 o 
  -2  -3   6     2773.68     3022.45     75.71 o 
  -1  -3   6     1152.19     1242.60     56.31 o 
   0  -3   6     7594.37     8197.25    148.82 o 
   1  -3   6     4314.01     4391.46    127.92 o 
   2  -3   6     7286.20     7588.54    255.03 o 
   3  -3   6     1077.44     1132.22     37.49 o 
   4  -3   6      145.24      138.65     21.05 o 
   5  -3   6     2880.96     2885.99     69.19 o 
   6  -3   6      838.11      869.05     71.61 o 
   7  -3   6     2495.83     2523.78     65.52 o 
   8  -3   6      126.72      107.28     15.24 o 
  -8  -2   6        2.82        1.25      6.79 o 
  -7  -2   6      125.14       91.56     12.00 o 
  -6  -2   6     2160.69     2006.50     45.92 o 
  -5  -2   6     1979.01     1873.08     54.95 o 
  -4  -2   6     3299.39     3236.94     61.17 o 
  -3  -2   6        2.41        2.54      3.89 o 
  -2  -2   6     4728.40     5077.71     82.90 o 
  -1  -2   6      329.61      390.35     21.65 o 
   0  -2   6    20215.27    22482.13    538.75 o 
   1  -2   6       59.00       86.38     16.40 o 
   2  -2   6     4146.61     4447.34    105.30 o 
   3  -2   6     1876.89     2026.34     42.39 o 
   4  -2   6     6229.32     6462.13    123.11 o 
   5  -2   6      530.19      519.36     26.09 o 
   6  -2   6      535.43      533.46     26.29 o 
   7  -2   6       21.83       25.69      9.28 o 
   8  -2   6        0.52        2.50      7.70 o 
  -8  -1   6        4.05        3.44      7.10 o 
  -7  -1   6     2714.01     2677.42     55.79 o 
  -6  -1   6       52.76       69.30     10.43 o 
  -5  -1   6     1030.71     1025.48     29.76 o 
  -4  -1   6      276.10      241.10     19.58 o 
  -3  -1   6      113.60       94.22      9.15 o 
  -2  -1   6     6196.31     6313.62     82.73 o 
  -1  -1   6     1810.36     1960.99     39.84 o 
   0  -1   6      630.40      714.98     27.30 o 
   2  -1   6     2951.90     3223.42     69.77 o 
   3  -1   6       10.33       19.01     10.93 o 
   4  -1   6     2738.10     2791.25     74.89 o 
   5  -1   6     4214.05     4308.41     89.29 o 
   6  -1   6       13.64       12.34      7.08 o 
   7  -1   6     1707.83     1744.55     65.33 o 
   8  -1   6      197.96      157.86     16.57 o 
   9  -1   6      286.51      324.71     23.96 o 
  -8   0   6       12.11       10.23      8.27 o 
  -7   0   6     1006.63      912.56     30.14 o 
  -6   0   6      610.35      612.77     24.32 o 
  -5   0   6      231.62      215.11     15.44 o 
  -4   0   6      402.05      407.14     18.76 o 
  -3   0   6     4748.90     4588.80     65.89 o 
  -2   0   6     1691.82     1691.91     30.32 o 
  -1   0   6      199.15      220.52     10.74 o 
   0   0   6     4334.93     4580.07     80.41 o 
   1   0   6      159.98      192.00     12.84 o 
   2   0   6       88.21       71.35     10.44 o 
   3   0   6     2764.06     2895.94     64.51 o 
   4   0   6     1214.40     1270.47     37.88 o 
   5   0   6     7139.39     7199.77    132.20 o 
   6   0   6        8.67        6.67      5.53 o 
   7   0   6     2526.50     2554.99     49.32 o 
   8   0   6        1.54       -3.24      5.46 o 
   9   0   6     2889.52     2938.78     69.32 o 
  -7   1   6      343.21      336.59     27.06 o 
  -6   1   6     1039.14     1086.24     37.18 o 
  -5   1   6      125.27      118.87     12.25 o 
  -4   1   6     1351.43     1392.79     34.75 o 
  -3   1   6       47.93       44.06      5.83 o 
  -2   1   6    17093.79    17459.34    204.42 o 
  -1   1   6      734.28      794.26     18.80 o 
   0   1   6     8576.13     8972.75    169.49 o 
   1   1   6      193.61      207.19     21.87 o 
   2   1   6    15035.07    15649.97    258.80 o 
   3   1   6     2901.40     3004.29    125.74 o 
   4   1   6     7782.86     7677.30    137.61 o 
   5   1   6      666.68      694.28     26.66 o 
   6   1   6     1035.58      996.43     32.26 o 
   7   1   6     1406.72     1465.31     40.50 o 
   8   1   6      441.18      434.91     17.22 o 
   9   1   6     1152.84     1150.27    104.69 o 
  -7   2   6     1101.03     1107.81     39.45 o 
  -6   2   6       13.68       17.35      9.57 o 
  -5   2   6      203.96      233.08     18.93 o 
  -4   2   6     2762.41     2743.00     63.95 o 
  -3   2   6     4252.97     4202.45     85.81 o 
  -2   2   6     3803.62     3767.32     81.09 o 
  -1   2   6      840.30      875.63     28.19 o 
   0   2   6     5953.92     6294.04     94.69 o 
   1   2   6      169.50      209.09     15.45 o 
   2   2   6    17477.19    17372.16    324.18 o 
   3   2   6      356.34      333.65     18.36 o 
   4   2   6     2447.90     2309.18     96.76 o 
   5   2   6     2514.16     2476.99     56.20 o 
   6   2   6     1903.78     1826.91     45.71 o 
   7   2   6       11.58        2.09      8.47 o 
   8   2   6      230.97      206.64     24.05 o 
   9   2   6      568.94      578.67     26.09 o 
  -7   3   6      272.43      264.88     22.61 o 
  -6   3   6       28.06       35.68     10.80 o 
  -5   3   6     4343.88     4339.70     93.76 o 
  -4   3   6        0.48       15.00      7.93 o 
  -3   3   6      741.92      820.84     31.71 o 
  -2   3   6      685.07      702.38     21.98 o 
  -1   3   6      867.06      923.50     25.29 o 
   0   3   6      668.12      650.16     23.49 o 
   1   3   6     1371.81     1473.08     40.18 o 
   2   3   6      155.04      133.38     19.95 o 
   3   3   6     4850.01     4722.25     78.35 o 
   4   3   6      312.38      306.47     24.05 o 
   5   3   6     1292.21     1282.91     55.21 o 
   6   3   6     1249.81     1176.45     50.84 o 
   7   3   6     6082.56     5851.09    157.99 o 
   8   3   6        2.17        1.09      8.75 o 
   9   3   6     1760.23     1660.46     89.93 o 
  -6   4   6        8.96       10.35      9.84 o 
  -5   4   6      446.53      411.72     59.59 o 
  -4   4   6     3151.39     3143.90    124.37 o 
  -3   4   6       14.22        6.03     12.03 o 
  -2   4   6     3224.34     3162.12     57.22 o 
  -1   4   6     2775.14     2835.45     52.28 o 
   0   4   6     5349.47     5344.40    215.42 o 
   1   4   6      941.68      980.10     32.41 o 
   2   4   6    10939.39    11395.30    179.54 o 
   3   4   6      203.89      224.33     15.55 o 
   4   4   6     1023.45     1036.91     30.12 o 
   5   4   6     1414.72     1373.60     32.28 o 
   6   4   6     2442.83     2419.19     60.63 o 
   7   4   6     3871.77     3779.98     84.04 o 
   8   4   6        0.02       -6.25      6.25 o 
   9   4   6     1001.95      908.07     34.99 o 
  10   4   6        0.02       -4.65      5.41 o 
  -6   5   6      108.33       70.87     28.15 o 
  -5   5   6     1085.21     1117.84     41.34 o 
  -4   5   6      969.51      932.88     36.53 o 
  -3   5   6      143.28      146.56     16.62 o 
  -2   5   6     1641.75     1458.84     43.87 o 
  -1   5   6       68.85       65.82     12.70 o 
   0   5   6    14040.74    13999.69    384.59 o 
   1   5   6      129.78      161.16     16.18 o 
   2   5   6     5388.17     5543.31    107.72 o 
   3   5   6      979.71      981.95     30.90 o 
   4   5   6     7999.16     7833.95     99.17 o 
   5   5   6      758.45      747.86     26.35 o 
   6   5   6     4022.99     3932.10     67.56 o 
   7   5   6      183.53      155.02     14.10 o 
   8   5   6      852.52      788.29     31.65 o 
   9   5   6       87.91       85.86     13.41 o 
  10   5   6      273.67      249.83     37.72 o 
  -5   6   6      891.22      795.42     50.84 o 
  -4   6   6      169.13      248.74     30.61 o 
  -3   6   6     1157.37     1190.66     59.04 o 
  -2   6   6     1199.84     1062.74     54.12 o 
  -1   6   6     7904.37     8173.34    152.65 o 
   0   6   6      173.37      182.34     18.29 o 
   1   6   6      218.02      184.07     17.90 o 
   2   6   6     1602.14     1636.91     50.84 o 
   3   6   6      369.12      393.00     15.03 o 
   4   6   6     6467.37     6614.80     87.25 o 
   5   6   6     1628.15     1597.86     30.53 o 
   6   6   6      634.24      676.69     23.02 o 
   7   6   6     1108.13     1085.71     38.79 o 
   8   6   6      988.18     1010.39     36.91 o 
   9   6   6       87.15       86.88     13.08 o 
  -5   7   6      183.21      161.82     28.43 o 
  -4   7   6      134.89      153.62     27.33 o 
  -3   7   6     2900.05     2731.75    100.59 o 
  -2   7   6      198.84      168.38     27.33 o 
  -1   7   6      107.43      109.34     21.32 o 
   0   7   6     1508.16     1609.53     48.67 o 
   1   7   6      458.05      404.47     24.32 o 
   2   7   6        9.46       10.16      7.75 o 
   3   7   6        2.39        2.95      8.47 o 
   4   7   6     1319.31     1290.04     28.25 o 
   5   7   6     2292.88     2276.28     39.94 o 
   6   7   6       66.35       65.83      9.54 o 
   7   7   6      921.55      964.34     36.76 o 
   8   7   6        1.88        4.41      8.36 o 
   9   7   6     2798.54     2871.64     70.66 o 
  -4   8   6       19.66       24.60     17.49 o 
  -3   8   6       22.50        4.37     13.67 o 
  -2   8   6     2786.94     2654.12    100.04 o 
  -1   8   6       23.35       17.49     14.21 o 
   0   8   6     2073.14     2004.12     80.91 o 
   1   8   6      313.36      326.70     39.36 o 
   2   8   6     5952.76     6008.41    121.83 o 
   3   8   6      600.89      668.89     31.36 o 
   4   8   6     5438.82     5570.06     91.82 o 
   5   8   6        2.73       -3.88      8.01 o 
   6   8   6     1491.94     1521.47     49.27 o 
   7   8   6      391.60      362.24     25.34 o 
   8   8   6     1350.68     1381.99     46.74 o 
   9   8   6      662.83      736.52     70.25 o 
  -3   9   6     1941.28     2197.10     95.12 o 
  -2   9   6      380.22      385.95     40.45 o 
  -1   9   6      121.88      105.51     23.51 o 
   0   9   6      670.78      645.08     46.47 o 
   1   9   6      268.54      294.11     35.53 o 
   2   9   6     4306.51     4398.58     99.16 o 
   3   9   6       87.59       93.13     15.06 o 
   4   9   6     2040.16     2157.15     49.88 o 
   5   9   6      187.74      174.35     20.08 o 
   6   9   6     2802.04     3143.40    116.99 o 
   7   9   6      177.58      150.58     19.88 o 
   8   9   6     1076.59     1130.94    110.43 o 
  -2  10   6       53.95       35.53     19.68 o 
  -1  10   6      673.20      668.59     51.39 o 
   0  10   6      210.08      139.40     26.79 o 
   1  10   6     1079.95     1149.12     63.96 o 
   2  10   6       21.36       15.31     15.31 o 
   3  10   6      252.57      281.54     25.32 o 
   4  10   6      120.88      128.90     17.90 o 
   5  10   6       11.46        2.73     15.31 o 
   6  10   6      341.50      366.27     42.09 o 
   7  10   6     1528.35     1597.39     80.91 o 
   8  10   6       10.97        3.28     18.04 o 
   0  11   6      540.07      486.54     48.11 o 
   1  11   6        7.47        1.64     14.76 o 
   2  11   6     1868.17     1986.08     88.02 o 
   3  11   6      109.24       52.48     19.68 o 
   4  11   6      263.05      224.93     25.60 o 
   5  11   6        3.49      -13.12     13.12 o 
   6  11   6      846.49      826.58     61.77 o 
   7  11   6      425.50      438.98     48.65 o 
   2  12   6     1074.61     1268.29     72.71 o 
   3  12   6       97.61       78.17     24.05 o 
  -3 -10   7        5.60       32.72     16.42 o 
  -2 -10   7      396.04      430.24     43.19 o 
  -1 -10   7       12.72       19.68     18.04 o 
   0 -10   7     2304.11     2454.58    106.60 o 
  -5  -9   7      701.25      816.19     70.52 o 
  -4  -9   7      266.08      288.10     47.01 o 
  -3  -9   7       45.58       33.18     14.32 o 
  -2  -9   7       24.23       14.85     13.00 o 
  -1  -9   7      440.24      468.50     48.11 o 
   0  -9   7       13.53       13.12     16.95 o 
   1  -9   7      699.06      741.84     55.76 o 
   2  -9   7      271.82      280.45     38.81 o 
  -6  -8   7      794.18      883.43     71.61 o 
  -5  -8   7      101.53      112.07     32.80 o 
  -4  -8   7     1579.26     1708.37     92.94 o 
  -3  -8   7      577.52      585.96     36.12 o 
  -2  -8   7     1320.05     1423.74     54.60 o 
  -1  -8   7      171.89       80.36     20.77 o 
   0  -8   7     4453.76     4381.62    143.78 o 
   1  -8   7       48.32       43.73     18.59 o 
   2  -8   7      484.80      482.17     45.92 o 
   3  -8   7      119.34      123.55     26.79 o 
  -7  -7   7     1001.50      996.05     74.89 o 
  -6  -7   7      612.31      692.09     62.32 o 
  -5  -7   7      138.97      121.36     32.25 o 
  -4  -7   7      252.23      235.64     30.61 o 
  -3  -7   7       80.29       85.02     25.15 o 
  -2  -7   7     4070.14     4379.97    173.30 o 
  -1  -7   7      444.38      441.72     38.81 o 
   0  -7   7     2401.05     2581.41     98.40 o 
   1  -7   7      603.16      596.97     47.56 o 
   2  -7   7     2883.05     2708.79    103.87 o 
   3  -7   7      109.69      132.84     26.24 o 
   4  -7   7     2131.51     1958.20     88.56 o 
   5  -7   7      256.53      259.67     34.99 o 
  -7  -6   7     1164.99     1174.26     78.72 o 
  -6  -6   7        5.27       15.31     21.87 o 
  -5  -6   7      592.05      517.16     53.03 o 
  -4  -6   7       98.04       80.98     15.89 o 
  -3  -6   7     2963.27     3067.14     80.29 o 
  -2  -6   7     1187.49     1197.73     45.76 o 
  -1  -6   7       48.69       21.87     13.67 o 
   0  -6   7      532.15      438.98     37.17 o 
   1  -6   7       49.59       61.23     17.49 o 
   2  -6   7     2305.04     2170.31     87.47 o 
   3  -6   7      283.68      329.10     35.53 o 
   4  -6   7      183.39      164.55     27.88 o 
   5  -6   7      593.90      612.83     47.56 o 
  -7  -5   7       76.46      111.52     32.25 o 
  -6  -5   7      508.23      558.16     54.12 o 
  -5  -5   7     2068.26     2036.37     95.12 o 
  -4  -5   7        0.11      -10.11     10.11 o 
  -3  -5   7      403.27      406.08     28.36 o 
  -2  -5   7     4129.20     4294.90     97.44 o 
  -1  -5   7      224.69      205.14     22.69 o 
   0  -5   7      693.65      733.64     45.37 o 
   1  -5   7      324.74      331.29     32.25 o 
   2  -5   7     1317.50     1222.37     61.23 o 
   3  -5   7     2229.45     2204.75     86.92 o 
   4  -5   7      360.54      357.53     35.53 o 
   5  -5   7      764.31      779.61     46.19 o 
   6  -5   7       86.69       60.46     14.85 o 
  -7  -4   7       52.80       54.67     25.69 o 
  -6  -4   7        1.14       -7.65     16.95 o 
  -5  -4   7       59.78       39.91     21.87 o 
  -4  -4   7     2099.77     2222.08     63.17 o 
  -3  -4   7      230.92      217.94     21.93 o 
  -2  -4   7     3659.92     3896.16     91.30 o 
  -1  -4   7      938.81     1004.38     42.91 o 
   0  -4   7     5381.37     5538.94    159.63 o 
   1  -4   7      231.57      238.90     27.88 o 
   2  -4   7     9428.59     9607.40    176.65 o 
   3  -4   7        0.67        1.09      7.73 o 
   4  -4   7     1868.74     2050.81     58.75 o 
   5  -4   7      190.60      174.89     19.67 o 
   6  -4   7     1725.77     1799.86     56.43 o 
   7  -4   7     1188.60     1142.77     45.21 o 
  -7  -3   7      371.18      366.26     21.84 o 
  -6  -3   7       48.21       43.40     12.94 o 
  -5  -3   7     3691.08     3542.89     87.88 o 
  -4  -3   7     2668.85     2590.68     67.99 o 
  -3  -3   7      298.66      320.68     35.53 o 
  -2  -3   7     2779.61     2744.40     68.42 o 
  -1  -3   7     1119.41     1240.67     42.09 o 
   0  -3   7     8678.91     9725.94    248.19 o 
   1  -3   7      622.98      711.23     44.83 o 
   2  -3   7     3920.15     4167.38    106.06 o 
   3  -3   7      509.02      511.39     42.09 o 
   4  -3   7     4230.24     4277.48     93.93 o 
   5  -3   7        7.10       10.55      8.30 o 
   6  -3   7     3114.98     3169.46     78.08 o 
   7  -3   7     1151.82     1193.30     44.25 o 
  -7  -2   7     1333.18     1318.87     58.69 o 
  -6  -2   7      203.29      210.05     17.15 o 
  -5  -2   7     3108.61     2988.26     90.48 o 
  -4  -2   7      869.30      885.51     29.55 o 
  -3  -2   7     2180.56     2214.29     38.65 o 
  -2  -2   7     1315.38     1367.48     38.84 o 
  -1  -2   7     6380.16     6700.01    128.53 o 
   0  -2   7       16.80       13.12      8.12 o 
   1  -2   7      111.01      120.27     20.77 o 
   2  -2   7      320.60      318.41     17.60 o 
   3  -2   7      189.95      218.29     15.67 o 
   4  -2   7     1449.77     1527.30     38.50 o 
   5  -2   7     1315.95     1403.27     45.42 o 
   6  -2   7       52.20       51.09     22.41 o 
   7  -2   7     2102.99     2228.38    165.64 o 
   8  -2   7      113.09       77.00     14.11 o 
  -7  -1   7      474.64      410.62     23.09 o 
  -6  -1   7      107.75      103.12     12.48 o 
  -5  -1   7        1.47       -3.28     13.39 o 
  -4  -1   7     1465.77     1458.57     37.64 o 
  -3  -1   7     2694.98     2642.57     44.21 o 
  -2  -1   7      583.58      584.12     27.70 o 
  -1  -1   7       96.79      113.55     16.92 o 
   0  -1   7    12416.03    13567.92    190.00 o 
   1  -1   7       61.68       58.19      9.81 o 
   2  -1   7     2703.35     2795.54     69.43 o 
   3  -1   7      211.33      211.11     22.69 o 
   4  -1   7     4898.97     5053.06    103.40 o 
   5  -1   7     2271.43     2340.84     49.33 o 
   6  -1   7     1172.85     1144.27     32.71 o 
   7  -1   7      220.42      269.30     17.65 o 
   8  -1   7        4.44       -3.53      6.89 o 
  -7   0   7     1009.56     1032.20     34.10 o 
  -6   0   7      560.78      568.44     28.19 o 
  -5   0   7      449.72      485.30     30.37 o 
  -4   0   7       34.27       22.31     11.48 o 
  -3   0   7      191.11      173.72     11.22 o 
  -2   0   7     5695.28     5875.48     79.60 o 
  -1   0   7     2444.11     2500.43     41.16 o 
   0   0   7     5728.58     5988.26     92.31 o 
   1   0   7     1638.08     1747.97     42.03 o 
   2   0   7     7588.11     7970.73    146.50 o 
   3   0   7      746.22      736.08     57.40 o 
   4   0   7    14472.67    14484.96    246.43 o 
   5   0   7      355.07      328.23     21.06 o 
   6   0   7     2155.48     2160.54     60.96 o 
   7   0   7        4.43       12.80      8.30 o 
   8   0   7     2272.51     2223.03     77.37 o 
   9   0   7      233.79      265.24     22.59 o 
  -7   1   7     1455.44     1408.36     46.62 o 
  -6   1   7      127.37      108.54     30.07 o 
  -5   1   7     1377.36     1329.63     36.63 o 
  -4   1   7       60.40       33.66      8.26 o 
  -3   1   7     8637.88     8470.00    113.78 o 
  -2   1   7      778.19      762.45     20.33 o 
  -1   1   7     1229.47     1330.77     30.74 o 
   0   1   7      104.94      131.94     10.97 o 
   1   1   7     4148.87     4517.20    131.20 o 
   2   1   7     6133.64     6385.83    121.38 o 
   3   1   7      124.82      141.04     15.27 o 
   4   1   7      911.86      834.89     31.70 o 
   5   1   7     1101.91     1072.49     36.33 o 
   6   1   7     1560.79     1536.66     45.02 o 
   7   1   7      265.65      289.66     19.88 o 
   8   1   7      874.37      853.87     26.67 o 
   9   1   7      912.10      963.81     64.78 o 
  -7   2   7       29.06       23.08     18.86 o 
  -6   2   7       86.11       64.28     12.35 o 
  -5   2   7     2443.81     2410.21     62.39 o 
  -4   2   7      391.63      315.23     21.45 o 
  -3   2   7     1782.66     1681.47     45.51 o 
  -2   2   7     3204.42     3372.81     77.78 o 
  -1   2   7     1347.21     1396.69     33.07 o 
   0   2   7      227.25      213.45     28.42 o 
   1   2   7     3804.56     3844.09     81.56 o 
   2   2   7      990.60      992.10     34.01 o 
   3   2   7      529.06      540.29     24.73 o 
   4   2   7     1467.15     1371.47     47.56 o 
   5   2   7       24.50       35.64     14.49 o 
   6   2   7      360.24      313.71     21.39 o 
   7   2   7      741.63      704.79     37.72 o 
   8   2   7      255.79      221.40     28.97 o 
   9   2   7     1843.25     1819.57     51.79 o 
  -6   3   7      268.85      253.43     21.94 o 
  -5   3   7       54.37       32.22     10.19 o 
  -4   3   7      406.15      381.35     36.35 o 
  -3   3   7      175.24      210.49     18.59 o 
  -2   3   7     1310.79     1295.08     32.10 o 
  -1   3   7     1870.45     1976.67     41.86 o 
   0   3   7     2448.17     2481.01     48.50 o 
   1   3   7      158.14      177.12     22.96 o 
   2   3   7    14822.36    14653.76    363.64 o 
   3   3   7        0.86        2.35      5.15 o 
   4   3   7     4242.13     4242.03    120.00 o 
   5   3   7        2.14        0.11      5.98 o 
   6   3   7     7740.80     7068.54    188.60 o 
   7   3   7     1955.13     1794.20     70.52 o 
   8   3   7     2265.81     2106.35     78.17 o 
   9   3   7       49.84       51.39     15.31 o 
  -6   4   7        3.10       10.09     14.21 o 
  -5   4   7     2494.46     2631.96     68.94 o 
  -4   4   7      332.29      346.43     23.58 o 
  -3   4   7     1139.20     1137.61     39.62 o 
  -2   4   7      115.20       97.86     10.52 o 
  -1   4   7     4671.41     4839.64     80.59 o 
   0   4   7     6489.65     6438.13    100.57 o 
   1   4   7     2299.33     2489.47     60.87 o 
   2   4   7     4472.36     4577.44     87.47 o 
   3   4   7      593.42      574.03     26.67 o 
   4   4   7     6114.98     6127.90     97.10 o 
   5   4   7      286.36      281.83     16.53 o 
   6   4   7     5256.96     5202.97    109.22 o 
   7   4   7      501.54      473.70     27.19 o 
   8   4   7      153.30      164.38     18.78 o 
   9   4   7        0.55       10.93     13.94 o 
  -5   5   7     1728.12     1754.83     76.53 o 
  -4   5   7      119.01      170.56     27.88 o 
  -3   5   7     1500.11     1439.95     66.15 o 
  -2   5   7       25.79       27.88     14.21 o 
  -1   5   7     3674.03     3808.48     84.08 o 
   0   5   7      298.44      304.94     35.81 o 
   1   5   7      458.88      478.13     50.84 o 
   2   5   7      344.48      342.86     21.99 o 
   3   5   7     1618.63     1652.98     38.65 o 
   4   5   7     1741.16     1802.67     41.08 o 
   5   5   7       49.58       34.61     10.99 o 
   6   5   7       23.87       22.23      9.91 o 
   7   5   7     1228.53     1184.45     42.64 o 
   8   5   7      869.59      826.60     35.81 o 
   9   5   7      549.42      484.32     27.60 o 
  -5   6   7       15.13       29.52     16.40 o 
  -4   6   7       51.45       53.03     18.04 o 
  -3   6   7     1322.33     1228.93     62.32 o 
  -2   6   7        2.13        4.37     12.57 o 
  -1   6   7      919.05      870.65     36.63 o 
   0   6   7     4240.68     4276.59     93.53 o 
   1   6   7      795.55      749.15     44.55 o 
   2   6   7     1222.20     1262.49     41.78 o 
   3   6   7     1247.10     1231.97     41.33 o 
   4   6   7     4196.76     4155.24     73.35 o 
   5   6   7      755.55      753.28     25.80 o 
   6   6   7     2542.48     2406.88     63.98 o 
   7   6   7       23.11       28.82     10.50 o 
   8   6   7      186.82      178.75     25.15 o 
   9   6   7      764.46      743.61     33.83 o 
  -4   7   7      165.78      119.72     25.69 o 
  -3   7   7      162.27      194.07     30.61 o 
  -2   7   7      764.09      810.18     51.93 o 
  -1   7   7     1039.20     1016.27     56.31 o 
   0   7   7     2261.68     2151.92     60.29 o 
   1   7   7      656.40      652.19     42.91 o 
   2   7   7     2878.59     2941.95     72.77 o 
   3   7   7      303.96      287.86     23.27 o 
   4   7   7     7938.96     8194.59    156.62 o 
   5   7   7       45.60       55.76     19.13 o 
   6   7   7     1475.14     1390.86     46.93 o 
   7   7   7        3.12        2.73     13.12 o 
   8   7   7     2742.68     2746.18     71.89 o 
   9   7   7      166.89      215.70     35.53 o 
  -3   8   7     1744.17     1648.23     79.27 o 
  -2   8   7      147.05      156.35     27.88 o 
  -1   8   7      942.10     1097.73     61.23 o 
   0   8   7       90.19       67.79     20.23 o 
   1   8   7     2982.68     3054.05     77.42 o 
   2   8   7     1306.54     1218.56     55.21 o 
   3   8   7     1335.71     1425.33     48.09 o 
   4   8   7      865.38      957.83     38.84 o 
   5   8   7        9.03       22.96     16.95 o 
   6   8   7     2064.87     2128.76     93.48 o 
   7   8   7        1.25        7.98     16.13 o 
   8   8   7     1839.93     1778.15     57.13 o 
   9   8   7      251.64      245.19     22.98 o 
  -2   9   7      321.21      366.27     41.00 o 
  -1   9   7     1132.49     1118.50     63.96 o 
   0   9   7        3.44        0.55     12.57 o 
   1   9   7     3436.37     3428.09    118.36 o 
   2   9   7       26.10       22.83     11.29 o 
   3   9   7      307.53      326.21     26.60 o 
   4   9   7      790.03      792.15     81.18 o 
   5   9   7      339.40      296.85     38.81 o 
   6   9   7       38.86       26.79     19.13 o 
   7   9   7        1.40       -3.83     16.40 o 
   8   9   7      176.19      186.96     34.44 o 
  -1  10   7      292.95      341.13     41.00 o 
   0  10   7       92.34       67.79     21.32 o 
   1  10   7       10.42       15.31     16.40 o 
   2  10   7     3114.61     3174.45     84.00 o 
   3  10   7        1.75       14.57     11.19 o 
   4  10   7     1269.70     1369.30     50.48 o 
   5  10   7      308.65      350.97     43.19 o 
   6  10   7     2171.65     2482.46    106.60 o 
   7  10   7      280.81      292.47     43.19 o 
   1  11   7     1104.48     1315.31     74.35 o 
   2  11   7      293.56      314.89     42.09 o 
   3  11   7        2.46        9.29     14.76 o 
   4  11   7      615.70      690.13     38.90 o 
   5  11   7      579.21      574.01     53.03 o 
   6  11   7     2621.10     2827.42    119.18 o 
  -4  -9   8      776.26      851.18     72.16 o 
  -3  -9   8       17.02        7.96     12.91 o 
  -2  -9   8      335.24      404.21     34.02 o 
  -1  -9   8        6.05      -12.57     12.57 o 
   0  -9   8     2971.62     2595.62    108.79 o 
   1  -9   8       41.18       32.80     18.04 o 
  -5  -8   8      784.22      766.44     66.15 o 
  -4  -8   8        8.25        4.92     22.41 o 
  -3  -8   8      495.79      488.69     34.81 o 
  -2  -8   8      910.93      836.97     63.41 o 
  -1  -8   8     1526.69     1345.92     72.71 o 
   0  -8   8     1989.44     1842.85     86.92 o 
   1  -8   8        0.59       10.39     14.76 o 
   2  -8   8      914.57      968.71     61.77 o 
   3  -8   8        1.10       -8.75     13.67 o 
  -6  -7   8       70.16       89.11     31.16 o 
  -5  -7   8     1093.68     1058.37     73.80 o 
  -4  -7   8       81.12       67.79     27.88 o 
  -3  -7   8     3544.56     3524.62     93.09 o 
  -2  -7   8       43.42       50.05     15.37 o 
  -1  -7   8     1069.29      914.59     57.40 o 
   0  -7   8     1235.77     1079.14     62.87 o 
   1  -7   8      311.76      402.35     39.91 o 
   2  -7   8      224.77      195.71     31.16 o 
   3  -7   8      221.17      190.79     32.25 o 
   4  -7   8       13.31        8.20     15.31 o 
  -6  -6   8      125.65      152.52     35.53 o 
  -5  -6   8       63.00       72.16     26.79 o 
  -4  -6   8       38.11       32.80     22.96 o 
  -3  -6   8      922.45      934.27     45.65 o 
  -2  -6   8     1830.20     1866.96     91.84 o 
  -1  -6   8        5.19       16.40     11.83 o 
   0  -6   8     1412.21     1424.09     69.97 o 
   1  -6   8      995.70     1032.13     59.59 o 
   2  -6   8     1547.10     1507.19     74.35 o 
   3  -6   8       80.36       61.77     19.68 o 
   4  -6   8     2918.24     2799.54    110.43 o 
   5  -6   8       98.68      109.88     26.24 o 
  -7  -5   8      738.49      845.16     67.79 o 
  -6  -5   8      169.94      153.62     33.89 o 
  -5  -5   8       81.57       80.36     26.79 o 
  -4  -5   8      208.54      208.24     23.33 o 
  -3  -5   8     2593.62     2667.92     74.11 o 
  -2  -5   8     2867.18     3092.08     95.67 o 
  -1  -5   8      104.49       80.41     15.62 o 
   0  -5   8      750.71      699.75     47.01 o 
   1  -5   8      236.15      229.06     30.61 o 
   2  -5   8     6903.85     6784.27    195.71 o 
   3  -5   8       52.93       32.80     15.85 o 
   4  -5   8     1915.97     1927.04     85.83 o 
   5  -5   8      451.28      434.06     42.64 o 
   6  -5   8     1705.40     1759.21     84.74 o 
  -7  -4   8      110.44      144.87     34.99 o 
  -6  -4   8      223.33      181.50     34.99 o 
  -5  -4   8     3219.36     2911.60    116.99 o 
  -4  -4   8      562.58      519.25     31.36 o 
  -3  -4   8     3599.60     3629.74    162.64 o 
  -2  -4   8     1713.12     1796.67     56.04 o 
  -1  -4   8     1153.60     1222.88     44.06 o 
   0  -4   8     1493.26     1687.22     52.96 o 
   1  -4   8     3189.21     3511.86    119.18 o 
   2  -4   8     1256.33     1219.09     63.41 o 
   3  -4   8       14.85       22.41     14.21 o 
   4  -4   8      527.64      548.32     43.73 o 
   5  -4   8      120.79       92.95     15.85 o 
   6  -4   8     1649.39     1702.16     81.73 o 
  -7  -3   8      539.09      527.44     32.24 o 
  -6  -3   8      631.19      677.30     37.75 o 
  -5  -3   8     1957.82     1925.72     61.40 o 
  -4  -3   8      168.61      219.20     22.72 o 
  -3  -3   8      582.21      515.54     29.48 o 
  -2  -3   8       30.59       37.06     11.03 o 
  -1  -3   8     5148.76     5598.50    115.96 o 
   0  -3   8       32.52       16.36     11.21 o 
   1  -3   8     1240.54     1344.28     64.51 o 
   2  -3   8     3272.53     3528.26    118.08 o 
   3  -3   8      279.09      292.73     50.57 o 
   4  -3   8       87.69       82.26     14.29 o 
   5  -3   8       18.29       22.89     10.24 o 
   6  -3   8      341.71      361.22     28.97 o 
   7  -3   8     1162.25     1180.42     46.57 o 
  -7  -2   8       57.22       53.96     11.89 o 
  -6  -2   8      175.16      162.94     18.55 o 
  -5  -2   8      555.33      547.07     33.08 o 
  -4  -2   8      508.65      478.12     31.26 o 
  -3  -2   8       32.93       29.13      6.57 o 
  -2  -2   8        0.65       -4.49      6.20 o 
  -1  -2   8      123.15      121.61     15.46 o 
   0  -2   8     6817.38     7317.26    155.53 o 
   1  -2   8      185.22      201.73     19.71 o 
   2  -2   8     3641.43     3952.62     90.25 o 
   3  -2   8     1335.95     1302.94     50.57 o 
   4  -2   8     3538.68     3634.62    101.96 o 
   5  -2   8       99.35      105.01     17.49 o 
   6  -2   8     4175.13     4334.57     98.57 o 
   7  -2   8        9.93       -0.82      9.84 o 
  -7  -1   8      743.29      741.55     46.84 o 
  -6  -1   8       51.82       42.69     10.94 o 
  -5  -1   8     2067.33     2070.94     62.84 o 
  -4  -1   8      537.31      497.28     23.13 o 
  -3  -1   8      872.72      933.58     23.85 o 
  -2  -1   8      835.71      843.97     25.01 o 
  -1  -1   8     3985.71     4062.78     71.85 o 
   0  -1   8     4501.48     4739.93     96.36 o 
   1  -1   8      435.05      475.15     28.70 o 
   2  -1   8     1236.21     1352.48     63.41 o 
   3  -1   8      857.55      830.40     49.75 o 
   4  -1   8     8528.28     9163.96    241.63 o 
   5  -1   8      559.40      531.36     29.31 o 
   6  -1   8     1687.15     1706.25     53.15 o 
   7  -1   8      251.38      256.09     22.88 o 
   8  -1   8     2149.25     2246.22     62.98 o 
  -7   0   8     1125.05     1181.68     38.05 o 
  -6   0   8        1.93        2.46      8.26 o 
  -5   0   8      626.39      628.74     35.58 o 
  -4   0   8       12.55        3.86      9.06 o 
  -3   0   8     6732.46     6478.97     88.70 o 
  -2   0   8      829.36      865.81     22.94 o 
  -1   0   8     7135.15     7446.87     98.59 o 
   0   0   8     2388.08     2492.65     48.62 o 
   1   0   8     3645.90     3858.35     78.43 o 
   2   0   8      996.99     1074.02     31.35 o 
   3   0   8     4099.15     4207.78    129.56 o 
   4   0   8        0.03       -3.32      7.92 o 
   5   0   8      429.17      411.78     31.43 o 
   6   0   8      217.51      268.69     21.45 o 
   7   0   8        0.59        1.63      6.47 o 
   8   0   8      462.97      493.20     56.31 o 
  -6   1   8       13.10       23.07     10.03 o 
  -5   1   8      140.57      116.17     13.74 o 
  -4   1   8      467.55      470.09     22.83 o 
  -3   1   8     1786.42     1734.88     34.58 o 
  -2   1   8     1169.23     1129.12     41.57 o 
  -1   1   8       91.05       92.97      8.68 o 
   0   1   8     1571.56     1585.25     30.79 o 
   1   1   8     3522.77     3947.56    123.00 o 
   2   1   8     2239.39     2259.42     84.19 o 
   3   1   8      195.36      193.75     18.36 o 
   4   1   8     5832.11     5909.91    118.09 o 
   5   1   8      197.19      190.88     19.06 o 
   6   1   8      926.51      785.39     45.65 o 
   7   1   8       10.79       18.59      9.28 o 
   8   1   8     1152.04     1123.59     33.43 o 
   9   1   8      423.23      484.78     58.22 o 
  -6   2   8      347.77      305.29     24.35 o 
  -5   2   8       63.66       65.03     13.23 o 
  -4   2   8       89.22       78.40     25.42 o 
  -3   2   8     1585.77     1595.87     38.06 o 
  -2   2   8      673.56      630.95     23.08 o 
  -1   2   8      102.79       95.58     10.69 o 
   0   2   8       28.59       18.22      6.63 o 
   1   2   8       37.02       36.20     10.93 o 
   2   2   8     7406.22     7512.99    158.81 o 
   3   2   8      145.07      134.98     17.77 o 
   4   2   8     4067.28     4165.14     90.06 o 
   5   2   8      225.74      220.07     19.33 o 
   6   2   8     4948.19     4685.17    114.26 o 
   7   2   8       36.25       30.54      9.42 o 
   8   2   8     2836.61     2688.70    125.74 o 
   9   2   8        0.47        5.40      8.87 o 
  -6   3   8      504.76      536.17     30.86 o 
  -5   3   8     1383.63     1446.43     49.23 o 
  -4   3   8      320.61      340.87     24.16 o 
  -3   3   8     5177.66     5064.39     85.30 o 
  -2   3   8      817.10      755.46     25.61 o 
  -1   3   8     2657.84     2715.68     55.33 o 
   0   3   8      637.39      662.83     29.18 o 
   1   3   8    10713.88    10884.35    277.17 o 
   2   3   8      901.99      888.21     34.97 o 
   3   3   8     1987.10     1961.74     60.50 o 
   4   3   8      313.78      296.77     29.10 o 
   5   3   8      747.01      701.48     29.91 o 
   6   3   8     3438.31     3291.89    111.25 o 
   7   3   8       33.16       30.61     13.12 o 
   8   3   8      749.71      696.47     45.92 o 
   9   3   8      474.46      478.34     38.27 o 
  -5   4   8     1043.18      933.18     55.76 o 
  -4   4   8       17.46       11.48     13.67 o 
  -3   4   8      404.46      372.83     35.53 o 
  -2   4   8       23.89       30.58     10.19 o 
  -1   4   8     4599.51     4639.69     97.78 o 
   0   4   8        7.64        1.35      7.31 o 
   1   4   8     3366.68     3414.05     78.85 o 
   2   4   8     1794.53     1886.27     53.10 o 
   3   4   8     1377.30     1334.85     43.55 o 
   4   4   8        0.17       -4.47      5.82 o 
   5   4   8     1799.44     1684.78     40.95 o 
   6   4   8      310.90      290.07     34.44 o 
   7   4   8       32.28       35.48     11.42 o 
   8   4   8       55.57       34.21     12.32 o 
   9   4   8        8.53       11.25      9.77 o 
  -5   5   8      134.28      147.60     26.79 o 
  -4   5   8        2.31        6.01     12.57 o 
  -3   5   8       13.07        7.11     13.67 o 
  -2   5   8     1014.33      988.41     38.60 o 
  -1   5   8      924.74      874.41     35.94 o 
   0   5   8      650.40      655.17     31.50 o 
   1   5   8        1.21       -6.62     10.93 o 
   2   5   8     1333.45     1357.04     71.07 o 
   3   5   8     1500.82     1499.24     68.61 o 
   4   5   8     2060.06     2010.81     56.57 o 
   5   5   8        0.69        9.75      6.58 o 
   6   5   8     5084.12     4894.50    108.16 o 
   7   5   8        9.69       19.93      9.85 o 
   8   5   8     1178.54     1069.44     43.21 o 
   9   5   8        7.93        4.23      9.70 o 
  -4   6   8      180.23      155.80     27.88 o 
  -3   6   8      316.05      323.63     36.08 o 
  -2   6   8       13.91       12.03     13.12 o 
  -1   6   8     4559.22     4657.52    102.82 o 
   0   6   8      681.59      695.40     33.24 o 
   1   6   8     3198.45     3339.89     80.38 o 
   2   6   8       15.22        8.90      8.93 o 
   3   6   8     1053.21     1035.19     39.55 o 
   4   6   8     4976.94     5006.77    107.33 o 
   5   6   8      911.92      869.88     36.33 o 
   6   6   8     2227.75     2119.44     62.03 o 
   7   6   8       72.97       69.78     13.85 o 
   8   6   8     2217.57     2199.77     84.46 o 
   9   6   8      156.25      146.38     27.06 o 
  -3   7   8     2017.86     2061.52     89.66 o 
  -2   7   8      345.77      307.78     36.63 o 
  -1   7   8     2718.99     2641.55    101.68 o 
   0   7   8      421.54      437.32     29.18 o 
   1   7   8      771.74      818.06     70.52 o 
   2   7   8      895.15      821.62     54.94 o 
   3   7   8     5038.42     5239.26    159.08 o 
   4   7   8       65.07       49.48     12.74 o 
   5   7   8      289.85      247.10     36.08 o 
   6   7   8       10.16       27.33     18.04 o 
   7   7   8      678.87      619.82     33.49 o 
   8   7   8      577.38      579.81     32.96 o 
  -3   8   8      686.22      623.76     50.29 o 
  -2   8   8       24.41       30.61     17.49 o 
  -1   8   8       82.43       78.72     21.87 o 
   0   8   8       21.52       12.03     15.31 o 
   1   8   8     2623.26     2604.97     72.24 o 
   2   8   8      118.15       88.95     24.87 o 
   3   8   8      678.50      725.50     61.50 o 
   4   8   8     2138.90     2260.90     64.94 o 
   5   8   8      541.09      562.53     49.75 o 
   6   8   8      269.35      265.14     38.81 o 
   7   8   8      337.06      360.26     42.09 o 
   8   8   8      811.79      895.46     63.96 o 
  -2   9   8        2.12        4.92     15.85 o 
  -1   9   8      182.55      274.43     37.72 o 
   0   9   8      188.45      166.74     29.52 o 
   1   9   8       63.12       66.80     16.04 o 
   2   9   8     1087.54     1118.22     46.48 o 
   3   9   8       96.18       82.86     15.62 o 
   4   9   8      700.72      767.58     38.00 o 
   5   9   8      109.71      132.84     28.43 o 
   6   9   8     1739.81     1779.98     90.20 o 
   7   9   8      132.84      135.03     32.25 o 
   8   9   8     1877.74     2162.11    104.96 o 
   0  10   8       41.10       25.69     19.13 o 
   1  10   8     2338.40     2210.76     96.22 o 
   2  10   8      140.33      126.33     19.53 o 
   3  10   8      973.31     1020.80     45.15 o 
   4  10   8       33.77       25.61     12.45 o 
   5  10   8      745.79      903.66     65.60 o 
   6  10   8     1255.99     1304.37     78.72 o 
   7  10   8      241.21      266.78     43.73 o 
   2  11   8      190.31      189.70     33.89 o 
   3  11   8     1100.98     1254.22     79.81 o 
   4  11   8        8.55        2.19     18.04 o 
   5  11   8     1843.01     2008.49     99.50 o 
  -3  -8   9     1015.07      982.08    120.00 o 
  -2  -8   9        8.73        1.64     12.91 o 
  -1  -8   9     1723.43     1767.14    118.36 o 
   0  -8   9      582.43      543.40     49.20 o 
   1  -8   9      169.42      166.74     32.25 o 
  -5  -7   9       51.48       31.71     25.69 o 
  -4  -7   9      325.77      336.21     49.20 o 
  -3  -7   9      173.86      189.15     25.05 o 
  -2  -7   9      114.03      111.71     19.80 o 
  -1  -7   9      146.04      141.89     39.36 o 
   1  -7   9      455.69      354.79     39.91 o 
   2  -7   9      512.11      474.52     45.92 o 
   3  -7   9        3.56        0.55     14.21 o 
  -5  -6   9      112.81      123.00     31.71 o 
  -4  -6   9       26.75        4.92     20.23 o 
  -3  -6   9     2218.87     2314.82     94.85 o 
  -2  -6   9      521.04      602.48     36.13 o 
  -1  -6   9     1510.07     1571.54     56.73 o 
   0  -6   9       68.82       42.64     18.59 o 
   1  -6   9      514.54      487.09     44.83 o 
   3  -6   9     1150.91     1179.73     69.43 o 
   4  -6   9     1058.89     1009.17     65.60 o 
  -6  -5   9        0.82       -6.56     20.23 o 
  -5  -5   9     1112.21     1044.70     69.97 o 
  -4  -5   9      154.00      160.18     33.35 o 
  -3  -5   9     4245.11     4282.68    133.66 o 
  -2  -5   9       89.80       99.26     17.90 o 
  -1  -5   9     1384.99     1442.93     56.03 o 
   0  -5   9       74.35       84.17     16.26 o 
   1  -5   9     5638.01     5451.47    171.11 o 
   2  -5   9        4.08       10.93     14.76 o 
   3  -5   9      656.59      533.01     45.92 o 
   4  -5   9       62.31       70.52     21.32 o 
   5  -5   9      283.61      289.74     38.27 o 
  -6  -4   9      727.71      766.44     62.87 o 
  -5  -4   9      735.84      697.01     57.95 o 
  -4  -4   9      327.91      310.51     42.09 o 
  -3  -4   9        2.36        1.41      9.81 o 
  -2  -4   9       75.34       85.17     16.01 o 
  -1  -4   9     2709.73     2781.75     74.21 o 
   0  -4   9       52.88       43.20     12.91 o 
   1  -4   9      998.77      984.57     59.04 o 
   2  -4   9     2265.35     2398.82     97.31 o 
   3  -4   9      248.99      287.55     34.99 o 
   4  -4   9      574.83      540.66     45.37 o 
   5  -4   9      800.92      683.89     52.48 o 
   6  -4   9     1167.05     1251.34     71.61 o 
  -6  -3   9      871.91      752.23     62.32 o 
  -5  -3   9      579.88      577.84     52.48 o 
  -4  -3   9        3.78       14.14     11.52 o 
  -3  -3   9     1169.86     1206.01     46.00 o 
  -2  -3   9       89.95       94.02     15.45 o 
  -1  -3   9      265.38      310.02     25.13 o 
   0  -3   9     1632.37     1713.59     74.07 o 
   1  -3   9     2116.90     2288.50     63.39 o 
   2  -3   9     1587.72     1670.10     77.63 o 
   3  -3   9       13.93       14.21     14.76 o 
   4  -3   9     1706.68     1865.81     84.19 o 
   5  -3   9      118.88      104.26     17.20 o 
   6  -3   9     3394.65     3562.46     91.42 o 
  -6  -2   9      187.41      198.55     24.76 o 
  -5  -2   9     1768.90     1607.92     56.94 o 
  -4  -2   9       99.23       85.61     12.93 o 
  -3  -2   9     1110.00     1099.29     45.47 o 
  -2  -2   9      277.05      285.46     17.45 o 
  -1  -2   9     8270.23     8651.19    164.07 o 
   0  -2   9      117.00      127.99     15.79 o 
   1  -2   9     3320.33     3640.37     82.72 o 
   2  -2   9        6.23       15.31     14.21 o 
   3  -2   9     1761.51     1788.73     80.36 o 
   4  -2   9     1604.79     1639.67     55.27 o 
   5  -2   9     1107.77     1099.25     84.46 o 
   6  -2   9      591.78      618.79     34.91 o 
   7  -2   9        3.69        0.77      9.46 o 
  -6  -1   9      573.11      547.53     27.45 o 
  -5  -1   9      197.00      203.37     49.20 o 
  -4  -1   9        6.12       14.36      8.63 o 
  -3  -1   9     1710.31     1673.04     43.55 o 
  -2  -1   9     1084.93     1156.51     28.38 o 
  -1  -1   9     4495.17     4569.65    117.54 o 
   0  -1   9       31.79       31.10      9.57 o 
   1  -1   9     1087.40     1146.86     62.59 o 
   2  -1   9      107.34       87.88     32.80 o 
   3  -1   9     6168.03     6544.82    188.60 o 
   4  -1   9       96.36      103.87     22.96 o 
   5  -1   9      588.57      577.25     32.36 o 
   6  -1   9      910.94      947.54     41.31 o 
   7  -1   9      249.35      288.72     25.73 o 
  -6   0   9      265.74      232.75     20.41 o 
  -5   0   9      190.28      206.03     19.12 o 
  -4   0   9     1125.25     1138.50     59.31 o 
  -3   0   9      196.61      182.63     15.76 o 
  -2   0   9      197.25      209.99     13.71 o 
  -1   0   9      467.71      478.34     20.61 o 
   0   0   9      336.57      328.90     20.49 o 
   1   0   9      891.19      975.89     31.35 o 
   2   0   9       39.51       22.96     13.67 o 
   3   0   9      263.33      256.94     32.25 o 
   4   0   9     4190.59     4283.76    137.22 o 
   5   0   9       35.99       43.19     16.40 o 
   6   0   9     1259.43     1253.53     63.41 o 
   7   0   9      477.99      451.70     30.89 o 
   8   0   9     1769.75     1796.75     79.27 o 
  -6   1   9       88.37       80.32     15.24 o 
  -5   1   9       25.45       28.53      9.62 o 
  -4   1   9      980.76      889.96     31.91 o 
  -3   1   9     2407.72     2362.37     69.28 o 
  -2   1   9        1.48        8.37      5.64 o 
  -1   1   9     2847.73     2841.22    100.73 o 
   0   1   9      458.67      491.21     19.65 o 
   1   1   9      855.12      922.92     36.84 o 
   2   1   9     2073.78     2246.30     88.02 o 
   3   1   9     5297.60     5326.83    159.08 o 
   4   1   9     1520.44     1640.58     73.25 o 
   5   1   9       21.04       -6.01     12.03 o 
   6   1   9     1164.49     1084.06     58.49 o 
   7   1   9      613.12      572.92     42.09 o 
   8   1   9     2202.50     2150.16    141.04 o 
  -5   2   9      265.25      335.98     26.09 o 
  -4   2   9      479.63      486.57     29.18 o 
  -3   2   9     3330.08     3264.71     62.90 o 
  -2   2   9      150.79      138.07     33.62 o 
  -1   2   9     1331.70     1256.06     42.17 o 
   0   2   9        2.76       -6.83      6.83 o 
   1   2   9    10630.85    10850.09    197.33 o 
   2   2   9      239.09      267.06     22.02 o 
   3   2   9     3005.13     3301.39    112.07 o 
   4   2   9      100.48      105.51     21.87 o 
   5   2   9     2230.63     2081.20     83.09 o 
   6   2   9      773.47      657.11     44.28 o 
   7   2   9     1043.15      897.10     49.75 o 
   8   2   9      252.41      221.95     27.88 o 
  -5   3   9      650.24      595.88     45.92 o 
  -4   3   9     1022.91     1117.96     61.23 o 
  -3   3   9       13.15       13.73      8.79 o 
  -2   3   9        2.92       11.28      8.30 o 
  -1   3   9     2295.62     2176.37     59.29 o 
   0   3   9     1135.24     1171.44     41.34 o 
   1   3   9     2481.64     2605.55     84.73 o 
   2   3   9     1290.70     1303.06     45.21 o 
   3   3   9      712.18      751.45     45.92 o 
   4   3   9      522.93      472.44     28.25 o 
   5   3   9     3281.39     3181.66    107.70 o 
   6   3   9      925.50      894.91     50.29 o 
   7   3   9        3.99       21.32     14.21 o 
   8   3   9     1857.64     1705.63     77.08 o 
  -5   4   9      209.62      295.75     36.08 o 
  -4   4   9       59.07       43.19     17.49 o 
  -3   4   9      587.84      571.82     44.83 o 
  -2   4   9     1292.63     1271.59     44.20 o 
  -1   4   9       14.73       21.58      9.85 o 
   0   4   9        9.22       13.80      8.79 o 
   1   4   9     2712.28     2686.71     69.58 o 
   2   4   9      467.69      416.50     26.28 o 
   3   4   9      115.88       99.20     15.24 o 
   4   4   9      311.84      298.84     24.66 o 
   5   4   9       24.61       19.92     14.49 o 
   6   4   9     3742.28     3621.19    133.39 o 
   7   4   9        4.03       -2.71      9.57 o 
   8   4   9      748.02      754.06     38.76 o 
  -4   5   9      289.82      279.90     35.53 o 
  -3   5   9      208.49      227.96     32.80 o 
  -2   5   9      106.97       89.41     15.27 o 
  -1   5   9     4401.40     4484.49    100.11 o 
   0   5   9        5.08       21.73     10.42 o 
   1   5   9     1776.64     1753.70     54.10 o 
   2   5   9      226.15      241.31     22.77 o 
   3   5   9     2832.32     2743.99     71.61 o 
   4   5   9      665.50      679.84     33.57 o 
   5   5   9     4829.69     4539.06    153.07 o 
   6   5   9      410.77      413.83     45.37 o 
   7   5   9      187.15      161.27     31.71 o 
   8   5   9      712.79      683.88     36.76 o 
  -3   6   9      292.40      255.85     35.53 o 
  -2   6   9      848.35      729.27     51.39 o 
  -1   6   9     2213.01     2126.73     70.52 o 
   0   6   9        3.86        6.14     11.75 o 
   1   6   9     1646.99     1624.84     53.31 o 
   2   6   9       63.88       69.00     13.92 o 
   3   6   9     7012.41     7188.42    232.06 o 
   4   6   9       26.77       22.07     11.16 o 
   5   6   9     1182.88     1190.12     69.97 o 
   6   6   9      625.77      584.40     50.84 o 
   7   6   9      821.91      735.83     57.95 o 
   8   6   9       25.78        5.47     16.95 o 
  -3   7   9       76.81       38.81     19.68 o 
  -2   7   9      690.35      666.95     51.39 o 
  -1   7   9      129.89      124.27     18.51 o 
   0   7   9       98.49      113.46     17.59 o 
   1   7   9      477.86      508.94     32.06 o 
   2   7   9      441.43      477.03     42.91 o 
   3   7   9      371.08      377.78     29.09 o 
   4   7   9      951.84      945.81     41.56 o 
   5   7   9      115.66       89.11     25.69 o 
   6   7   9      230.16      244.36     36.08 o 
   7   7   9      964.78      864.84     62.87 o 
   8   7   9      719.48      731.45     60.13 o 
  -2   8   9       15.35       28.43     19.13 o 
  -1   8   9      519.07      504.04     47.01 o 
   0   8   9      824.74      893.84     42.13 o 
   1   8   9      416.56      412.09     34.44 o 
   2   8   9       10.23        5.97     10.74 o 
   3   8   9     3862.79     3919.70     96.14 o 
   4   8   9       39.84       30.07     12.48 o 
   5   8   9      164.60      132.84     29.52 o 
   6   8   9      290.03      238.35     37.17 o 
   7   8   9      594.66      589.32     54.67 o 
   8   8   9     1971.02     1895.88     97.31 o 
  -1   9   9      439.57      384.86     44.28 o 
   0   9   9        5.48       -3.28     14.76 o 
   1   9   9     3147.34     3284.21     97.58 o 
   2   9   9      278.00      266.32     27.76 o 
   3   9   9     1418.12     1421.10     53.36 o 
   4   9   9        3.09       -0.94     12.85 o 
   5   9   9     1620.76     1786.54     91.84 o 
   6   9   9      196.38      157.99     33.89 o 
   7   9   9     1470.19     1571.15     89.66 o 
   1  10   9      537.40      566.90     53.57 o 
   2  10   9        7.05       -6.25     10.64 o 
   3  10   9      214.30      244.15     28.01 o 
   4  10   9       33.32       14.56     13.12 o 
   5  10   9     1563.07     1780.53     92.94 o 
   6  10   9       24.15        7.11     21.32 o 
  -3  -7  10     1787.24     1848.34     95.67 o 
  -2  -7  10      219.37      219.07     27.03 o 
  -1  -7  10     2099.74     2247.22     74.19 o 
   0  -7  10       28.31       12.43     14.76 o 
   1  -7  10      740.74      575.10     51.39 o 
   2  -7  10        2.48       -6.56     13.12 o 
  -4  -6  10      845.59      965.43     70.52 o 
  -3  -6  10      686.59      655.85     81.45 o 
  -2  -6  10      169.04      201.68     25.12 o 
  -1  -6  10      336.06      381.58     47.56 o 
   0  -6  10       32.98       21.08     21.32 o 
   1  -6  10     2433.12     2402.65    104.96 o 
   2  -6  10      148.33       88.02     24.60 o 
   3  -6  10      989.59      911.86     63.96 o 
  -5  -5  10       66.44       72.71     28.43 o 
  -4  -5  10     1492.83     1467.83     82.00 o 
  -3  -5  10       28.32       34.08     14.31 o 
  -2  -5  10        2.99        1.33     11.58 o 
  -1  -5  10       18.31       19.02     12.95 o 
   0  -5  10      402.66      398.42     30.72 o 
   2  -5  10      263.05      279.35     36.63 o 
   3  -5  10        9.44        5.47     14.76 o 
  -5  -4  10       48.21       86.92     27.88 o 
  -4  -4  10        7.94        8.75     18.59 o 
  -3  -4  10     1504.76     1468.14     53.92 o 
  -2  -4  10      342.96      323.60     27.62 o 
  -1  -4  10      201.97      245.05     25.21 o 
   0  -4  10      366.25      360.29     52.21 o 
   1  -4  10     2765.23     3044.45    111.52 o 
   2  -4  10      627.68      682.80     53.03 o 
   3  -4  10      525.65      553.78     48.65 o 
   4  -4  10       85.21       73.25     22.41 o 
   5  -4  10      437.19      459.76     47.01 o 
  -5  -3  10     1603.15     1826.45     91.30 o 
  -4  -3  10      487.17      542.30     48.65 o 
  -3  -3  10      228.88      301.51     26.60 o 
  -2  -3  10      139.79      166.64     38.81 o 
  -1  -3  10     3543.04     3544.79     86.64 o 
   0  -3  10     1819.51     1909.54     78.72 o 
   1  -3  10     4421.60     4630.66    133.12 o 
   2  -3  10      298.93      368.46     39.36 o 
   3  -3  10     2239.81     2181.79     96.22 o 
   4  -3  10        2.12       21.87     15.85 o 
   5  -3  10     2939.42     2904.50    116.99 o 
   6  -3  10       42.53       49.20     21.32 o 
  -5  -2  10       22.76       34.14     14.31 o 
  -4  -2  10      239.00      299.03     40.45 o 
  -3  -2  10       35.14       44.67     13.13 o 
  -2  -2  10     1874.94     2008.43     46.50 o 
  -1  -2  10     1785.94     1814.88     54.95 o 
   0  -2  10       37.28       54.52     12.35 o 
   1  -2  10      488.79      490.55     27.78 o 
   2  -2  10      119.74      124.64     25.69 o 
   3  -2  10     2303.80     2238.64     96.22 o 
   4  -2  10        3.46       -4.37     12.03 o 
   5  -2  10      967.36      888.35     59.59 o 
   6  -2  10      775.84      753.97     40.36 o 
  -5  -1  10      423.15      424.53     50.07 o 
  -4  -1  10     1028.41      941.93     60.13 o 
  -3  -1  10       41.74       36.75     12.30 o 
  -2  -1  10     1994.44     2024.39     46.06 o 
  -1  -1  10     1237.47     1270.46     57.98 o 
   0  -1  10       36.43       50.09     12.30 o 
   1  -1  10      248.28      241.08     32.25 o 
   3  -1  10       33.02       32.25     18.04 o 
   4  -1  10      861.30      814.00     54.12 o 
   5  -1  10      638.21      618.11     35.79 o 
   6  -1  10     1076.58     1085.63     46.60 o 
   7  -1  10       25.60       25.21     12.52 o 
  -5   0  10        0.91       -0.62     10.77 o 
  -4   0  10      339.47      319.81     40.45 o 
  -3   0  10      680.77      725.69     35.54 o 
  -2   0  10      304.74      307.32     18.90 o 
  -1   0  10     4041.60     4094.46     87.84 o 
   0   0  10      483.15      486.15     27.98 o 
   2   0  10      515.18      542.85     43.73 o 
   3   0  10     7014.59     7375.77    210.47 o 
   4   0  10      469.16      413.83     39.36 o 
   5   0  10     1246.68     1234.40     66.69 o 
   6   0  10        0.07        0.55     13.12 o 
   7   0  10      419.08      410.41     33.62 o 
  -5   1  10       12.62       10.93     14.76 o 
  -4   1  10     1207.44     1289.57     69.97 o 
  -3   1  10     1151.71     1079.95     41.94 o 
  -2   1  10      462.73      468.67     22.19 o 
  -1   1  10      319.59      292.14     18.32 o 
   0   1  10        1.07        4.44     15.31 o 
   1   1  10     3319.01     3357.83     81.85 o 
   3   1  10     2680.65     2779.85    105.51 o 
   4   1  10      588.04      627.04     47.01 o 
   5   1  10     1915.08     1910.09     84.74 o 
   6   1  10        5.64        1.64     11.48 o 
   7   1  10     2702.24     2690.20    101.68 o 
  -5   2  10       55.37       41.00     18.04 o 
  -4   2  10     2167.21     2052.23     87.47 o 
  -3   2  10       39.69       50.29     18.04 o 
  -2   2  10      454.28      425.63     26.46 o 
  -1   2  10       22.58       18.92     10.93 o 
   0   2  10     2982.13     2994.22     92.94 o 
   1   2  10      773.14      749.40     35.17 o 
   2   2  10      202.66      177.64     19.70 o 
   3   2  10        8.72       -2.73      8.50 o 
   4   2  10       19.77       34.44     15.85 o 
   5   2  10     1218.23     1152.40     62.32 o 
   6   2  10      118.70      119.18     25.15 o 
   7   2  10      105.41      113.71     23.51 o 
   8   2  10     1148.27      955.05     53.57 o 
  -4   3  10      148.94      148.15     28.43 o 
  -3   3  10      522.68      498.02     43.19 o 
  -2   3  10      784.64      759.78     35.08 o 
  -1   3  10      288.72      245.76     23.77 o 
   0   3  10     1416.05     1318.31     46.16 o 
   1   3  10     3333.72     3393.61     83.87 o 
   2   3  10       31.17       23.92     10.74 o 
   3   3  10     1640.62     1634.04     54.10 o 
   4   3  10      127.81      150.85     19.41 o 
   5   3  10     1274.06     1206.16     47.09 o 
   6   3  10      677.23      582.76     43.19 o 
  -4   4  10      713.38      805.26     55.21 o 
  -3   4  10        7.48       -0.55     14.21 o 
  -2   4  10       90.52       87.77     15.58 o 
  -1   4  10      798.64      759.80     35.94 o 
   0   4  10     1114.11     1019.81     74.62 o 
   1   4  10     2826.71     2656.16    123.82 o 
   2   4  10      204.90      213.78     24.05 o 
   3   4  10     1793.41     1627.75     79.81 o 
   4   4  10       39.24       29.68     11.29 o 
   5   4  10     4318.34     4193.56    148.15 o 
   6   4  10      223.61      235.62     38.27 o 
   7   4  10     1220.67     1076.95     71.61 o 
   8   4  10        5.19       -9.84     17.49 o 
  -3   5  10        0.46      -11.48     11.48 o 
  -2   5  10     1700.25     1717.90    114.53 o 
  -1   5  10      896.30      838.79     39.22 o 
   0   5  10     1336.03     1339.62     49.29 o 
   1   5  10      567.78      518.86     35.26 o 
   2   5  10      386.95      440.61     29.76 o 
   3   5  10     2374.69     2339.75     67.74 o 
   4   5  10      377.75      378.02     28.53 o 
   5   5  10     1749.81     1632.93     84.19 o 
   6   5  10      403.79      477.25     48.65 o 
   7   5  10      790.99      774.10     61.77 o 
   8   5  10       92.20       87.47     27.88 o 
  -3   6  10       46.27        4.92     16.40 o 
  -2   6  10     1572.25     1478.22     77.63 o 
  -1   6  10      319.43      354.20     28.22 o 
   0   6  10      116.82      108.01     17.59 o 
   1   6  10      573.54      557.46     33.82 o 
   2   6  10      936.52      982.58     53.03 o 
   3   6  10      113.04      130.08     18.89 o 
   4   6  10        0.39        5.61     10.11 o 
   5   6  10      334.45      255.30     37.72 o 
   6   6  10      164.08      200.08     35.53 o 
   7   6  10       96.39       53.57     24.05 o 
   8   6  10      191.72      116.99     30.07 o 
  -2   7  10       12.65       16.40     16.40 o 
  -1   7  10      931.23      911.21     43.25 o 
   0   7  10      193.70      192.39     23.18 o 
   1   7  10      181.92      165.36     21.43 o 
   2   7  10      426.12      433.61     31.28 o 
   3   7  10     1440.84     1433.42     53.84 o 
   4   7  10      239.52      194.38     34.71 o 
   5   7  10     1395.74     1443.78     80.91 o 
   6   7  10       87.20       67.24     24.05 o 
   7   7  10     1034.29      867.03     66.15 o 
  -1   8  10        4.19        1.09     15.85 o 
   0   8  10       57.70       77.81     17.34 o 
   1   8  10     1026.79      948.86     45.80 o 
   2   8  10      870.73      888.03     52.21 o 
   3   8  10     2682.66     2778.52     79.53 o 
   4   8  10      235.26      226.59     31.98 o 
   5   8  10     1343.90     1357.95     79.27 o 
   6   8  10       16.86        8.20     18.04 o 
   7   8  10     2274.67     2397.73    113.16 o 
   1   9  10      180.29      171.92     24.87 o 
   2   9  10      511.91      559.81     37.69 o 
   3   9  10        9.64       25.65     13.13 o 
   4   9  10      122.03      146.50     21.43 o 
   5   9  10      653.76      752.23     61.77 o 
   6   9  10      135.86      123.55     31.71 o 
  -2  -6  11      128.51      119.18     21.61 o 
  -1  -6  11      430.08      476.23     35.51 o 
   0  -6  11      692.34      662.77     67.51 o 
   1  -6  11       30.16        9.52     14.05 o 
  -3  -5  11     1008.67     1040.81     48.32 o 
  -2  -5  11       66.65       50.71     16.18 o 
  -1  -5  11      474.34      514.72     35.37 o 
   0  -5  11      321.85      332.77     36.63 o 
   1  -5  11     1896.53     1856.11     79.54 o 
   2  -5  11       31.48       32.25     19.68 o 
   3  -5  11     1731.70     1577.71     86.38 o 
  -4  -4  11     1217.44     1183.01     73.25 o 
  -3  -4  11       39.19       53.19     25.15 o 
  -2  -4  11      233.56      265.37     27.41 o 
  -1  -4  11      110.36       99.02     17.67 o 
   0  -4  11     1397.97     1433.03    125.74 o 
   1  -4  11     2592.49     2428.89    107.15 o 
   2  -4  11       98.37       97.86     25.15 o 
   3  -4  11      541.66      496.93     48.65 o 
   4  -4  11       17.03       -3.83     15.85 o 
  -4  -3  11      345.12      334.57     44.83 o 
  -3  -3  11      189.42      171.36     22.20 o 
  -2  -3  11     1833.56     1839.42     59.51 o 
  -1  -3  11      239.12      259.99     26.46 o 
   0  -3  11     1022.39     1000.42     63.41 o 
   1  -3  11      404.54      391.42     42.64 o 
   2  -3  11       11.15       44.28     20.23 o 
   3  -3  11      179.30      134.48     28.97 o 
   4  -3  11      336.15      300.13     39.36 o 
   5  -3  11      205.00      226.32     36.63 o 
  -4  -2  11       50.57       49.20     21.87 o 
  -3  -2  11       22.81       15.67     11.95 o 
  -2  -2  11     1583.58     1458.66     51.75 o 
  -1  -2  11      313.78      327.23     26.15 o 
   0  -2  11      234.21      207.74     32.80 o 
   1  -2  11     1059.73      995.50     62.32 o 
   2  -2  11     2051.66     2038.01     92.94 o 
   3  -2  11      257.91      245.46     35.53 o 
   4  -2  11        0.14      -12.57     12.57 o 
   5  -2  11     1345.36     1272.12     73.80 o 
  -4  -1  11       15.20        5.47     18.04 o 
  -3  -1  11       15.78        0.37     10.97 o 
  -2  -1  11      628.23      698.55     35.26 o 
  -1  -1  11     1428.15     1393.86    133.66 o 
   0  -1  11      188.97      178.76     31.16 o 
   2  -1  11      395.93      374.47     40.45 o 
   3  -1  11     3191.32     3189.86    121.36 o 
   4  -1  11      177.39      200.63     32.25 o 
   5  -1  11     2494.53     2542.05    106.60 o 
   6  -1  11      119.20       74.35     22.41 o 
  -4   0  11     1061.80     1102.20     51.39 o 
  -3   0  11      143.17      144.89     19.61 o 
  -2   0  11     2508.22     2617.02     69.19 o 
  -1   0  11        0.35       14.19     10.35 o 
   0   0  11      318.15      338.71     25.76 o 
   1   0  11      336.57      376.66     39.91 o 
   2   0  11     1160.34     1126.16     65.60 o 
   3   0  11     2544.35     2727.92    108.79 o 
   4   0  11       15.05        2.73     13.67 o 
   5   0  11      395.80      388.69     41.00 o 
   6   0  11        0.09       -9.63     10.74 o 
  -4   1  11     1337.54     1154.58     66.69 o 
  -3   1  11       33.44       33.35     16.40 o 
  -2   1  11      805.28      696.59     34.62 o 
  -1   1  11      269.07      270.39     23.43 o 
   0   1  11     2759.25     2745.56     97.58 o 
   1   1  11       63.05       54.38     13.72 o 
   2   1  11     1360.92     1339.14     49.23 o 
   3   1  11      597.62      579.48     48.65 o 
   4   1  11        4.30        7.11     14.21 o 
   5   1  11       19.04        9.29     15.85 o 
   6   1  11      158.52      135.58     26.24 o 
   7   1  11        6.30      -12.03     12.03 o 
  -4   2  11        1.14       13.67     15.31 o 
  -3   2  11      216.80      188.06     31.71 o 
  -2   2  11        0.83       -7.60      8.27 o 
  -1   2  11        5.90      -10.93     10.93 o 
   0   2  11      257.60      257.12     23.97 o 
   1   2  11     1384.98     1381.40     49.48 o 
   2   2  11       42.86       40.82     12.91 o 
   3   2  11     3262.75     3186.30     83.87 o 
   4   2  11      958.77      937.55     59.59 o 
   5   2  11     1032.56     1026.11     62.87 o 
   6   2  11       27.27       23.51     15.85 o 
   7   2  11     2150.45     2073.00     88.56 o 
  -3   3  11        1.39        9.29     15.31 o 
  -2   3  11      163.82      163.25     28.15 o 
  -1   3  11       11.29       12.65     20.23 o 
   0   3  11      865.72      903.01     39.59 o 
   1   3  11     2271.98     2188.90     90.75 o 
   2   3  11      257.76      224.31     24.14 o 
   3   3  11      369.51      264.90     42.64 o 
   4   3  11       26.55       20.01     11.42 o 
   5   3  11     2903.38     2852.33     79.71 o 
   6   3  11      131.16      101.29     17.82 o 
   7   3  11     1588.04     1455.26     83.64 o 
  -3   4  11      298.33      259.13     36.63 o 
  -2   4  11     1508.28     1414.13     51.30 o 
  -1   4  11      342.31      319.29     27.44 o 
   0   4  11     2965.90     2922.32     90.75 o 
   1   4  11      172.88      180.19     22.69 o 
   2   4  11      528.34      554.81     35.26 o 
   3   4  11       96.61       81.84     16.43 o 
   4   4  11     2154.08     2145.86     66.40 o 
   5   4  11      640.02      534.10     52.48 o 
   6   4  11       11.04       13.67     18.04 o 
   7   4  11       51.02       85.28     27.88 o 
  -2   5  11     1514.70     1442.06     52.71 o 
  -1   5  11        0.76        9.72     16.40 o 
   0   5  11      134.89      133.95     24.60 o 
   1   5  11      797.47      761.72     39.20 o 
   2   5  11     2262.58     2188.89     66.87 o 
   3   5  11        8.14        0.00     10.05 o 
   4   5  11      528.75      562.01     35.68 o 
   5   5  11     1791.03     1707.82     88.56 o 
   6   5  11        8.89       17.49     19.13 o 
   7   5  11      363.31      252.56     43.19 o 
  -1   6  11      141.89      127.74     20.06 o 
   0   6  11       24.20       24.87     13.14 o 
   1   6  11        0.04       -0.87     10.35 o 
   2   6  11        1.00       -3.38     32.80 o 
   3   6  11     1701.56     1606.85     58.18 o 
   4   6  11      110.60      120.92     19.32 o 
   5   6  11     1757.96     1666.27     88.56 o 
   6   6  11       77.88       80.91     26.24 o 
   7   6  11      676.40      740.20     62.32 o 
  -1   7  11        1.27      -10.24     10.24 o 
   0   7  11      359.30      443.34     47.83 o 
   1   7  11       22.70        2.46     11.60 o 
   2   7  11     2099.62     2127.85     72.43 o 
   3   7  11     1024.09      906.53     44.76 o 
   4   7  11      655.66      637.98     38.07 o 
   5   7  11      114.76       95.67     26.79 o 
   6   7  11       94.80       93.48     27.88 o 
   1   8  11       99.33       99.79     19.90 o 
   2   8  11     1364.20     1469.82     57.74 o 
   3   8  11      305.77      371.61     32.85 o 
   4   8  11      315.96      358.97     32.66 o 
   5   8  11       37.89       26.79     21.32 o 
  -2  -4  12      496.55      324.73     42.09 o 
  -1  -4  12       52.01       27.88     18.59 o 
   0  -4  12     2139.59     2097.05    100.59 o 
   1  -4  12       42.31       19.68     18.04 o 
   2  -4  12      318.49      331.29     43.19 o 
  -2  -3  12      225.49      149.24     31.71 o 
  -1  -3  12        6.54       24.60     18.59 o 
   0  -3  12       13.52        8.75     16.40 o 
   1  -3  12     1408.22     1352.48     77.63 o 
   2  -3  12       43.60        3.28     16.95 o 
   3  -3  12      268.98      262.41     38.27 o 
  -3  -2  12      885.61      877.96     62.32 o 
  -2  -2  12      632.61      688.81     55.76 o 
  -1  -2  12      425.79      387.74     28.32 o 
   0  -2  12     1623.63     1683.77     85.83 o 
   1  -2  12        4.94       27.33     16.95 o 
   2  -2  12        8.16       -5.47     14.21 o 
  -3  -1  12      164.79      121.36     28.43 o 
  -2  -1  12     2421.52     2515.81    107.70 o 
  -1  -1  12       14.60       14.64     11.16 o 
   0  -1  12      914.46      917.68     43.46 o 
   1  -1  12      144.89      140.50     29.52 o 
   2  -1  12     2115.05     2112.91     97.31 o 
   3  -1  12      139.47      176.58     33.35 o 
   4  -1  12      938.76      949.03     63.96 o 
   5  -1  12        0.96        7.65     15.85 o 
  -3   0  12      566.27      532.46     50.29 o 
  -2   0  12      137.25       88.56     25.69 o 
  -1   0  12      195.06      197.58     22.17 o 
   0   0  12      523.22      504.35     44.01 o 
   1   0  12       47.47       49.08     13.39 o 
   2   0  12     2301.10     2385.15    104.42 o 
   3   0  12      669.32      601.89     51.93 o 
   4   0  12      459.26      509.50     48.11 o 
   5   0  12      592.20      576.20     50.84 o 
  -3   1  12        0.26        3.83     14.21 o 
  -2   1  12      523.01      510.60     48.65 o 
  -1   1  12       71.45       68.12     14.29 o 
   0   1  12       90.58       60.83     17.22 o 
   1   1  12        0.81       -1.51      9.42 o 
   2   1  12      448.53      457.48     31.49 o 
   3   1  12      891.10      918.96     61.23 o 
   4   1  12      152.82       71.61     22.41 o 
   5   1  12      180.30      151.43     28.97 o 
   6   1  12       28.82       31.71     19.13 o 
  -2   2  12      411.30      356.98     41.00 o 
  -1   2  12      219.84      219.22     31.16 o 
   0   2  12     1938.71     1990.85     63.05 o 
   1   2  12      323.23      313.81     26.67 o 
   2   2  12     2234.91     2248.86     69.19 o 
   3   2  12       45.52       27.26     12.84 o 
   4   2  12      267.10      216.20     32.53 o 
   5   2  12     1121.03     1034.86     64.51 o 
   6   2  12      954.83      855.00     59.04 o 
  -2   3  12      353.53      317.07     38.81 o 
  -1   3  12      277.96      336.41     28.39 o 
   0   3  12     2836.27     2762.60     76.71 o 
   1   3  12        0.15       -2.19     14.76 o 
   2   3  12      820.32      811.48     52.75 o 
   3   3  12      186.92      156.85     21.04 o 
   4   3  12     1844.92     1976.77     66.23 o 
   5   3  12       13.79       17.22     13.14 o 
   6   3  12      390.52      360.78     70.79 o 
  -2   4  12      103.33       92.07     17.28 o 
  -1   4  12      332.35      284.19     27.80 o 
   0   4  12       11.72        3.13     11.19 o 
   1   4  12       87.01       52.77     14.67 o 
   2   4  12       41.63       52.28     14.46 o 
   3   4  12       13.81       19.30     12.56 o 
   4   4  12      628.13      671.23     39.59 o 
   5   4  12      884.44      864.84     65.05 o 
   6   4  12       32.91       22.41     20.77 o 
  -1   5  12       30.08       27.80     12.99 o 
   0   5  12     1119.43     1141.18     88.56 o 
   1   5  12       28.93       50.31     14.67 o 
   2   5  12       45.46       55.66     15.96 o 
   3   5  12      412.06      400.32     32.65 o 
   4   5  12     1069.38     1122.10     50.00 o 
   5   5  12      979.15      956.69     67.79 o 
   6   5  12       22.23       21.32     20.77 o 
   0   6  12      603.91      587.04     37.50 o 
   1   6  12      114.32       98.42     19.11 o 
   2   6  12     1407.60     1439.06     56.43 o 
   3   6  12       15.46       11.23     12.52 o 
   4   6  12     1134.21     1233.30     52.92 o 
   5   6  12       18.64       -1.64     17.49 o 
   2   7  12     1467.83     1513.96     59.52 o 
   3   7  12        0.27      -10.80     10.80 o 
   4   7  12      666.48      626.13     39.02 o 
   0  -2  13      535.29      494.20     49.75 o 
   1  -2  13       30.44       32.80     19.68 o 
   2  -2  13     1784.31     1678.30     90.20 o 
  -1  -1  13        0.49      -13.67     13.67 o 
   0  -1  13       32.14       42.13     14.40 o 
   1  -1  13      133.72       97.31     26.79 o 
   2  -1  13      396.95      466.32     48.65 o 
   3  -1  13       83.64       39.91     21.32 o 
  -1   0  13      263.03      273.34     38.27 o 
   0   0  13      104.51      111.90     18.84 o 
   1   0  13      250.54      253.65     31.43 o 
   2   0  13      593.76      579.11     36.07 o 
   3   0  13      204.63      175.48     32.80 o 
   4   0  13      101.62      114.26     28.97 o 
  -1   1  13       47.11       35.15     12.87 o 
   0   1  13      814.69      758.11     47.01 o 
   1   1  13      211.67      204.85     23.88 o 
   2   1  13     2941.44     2938.47     83.84 o 
   3   1  13        3.47       18.91     12.21 o 
   4   1  13      884.83      890.54     63.41 o 
  -1   2  13      312.95      398.61     30.92 o 
   0   2  13      718.77      651.84     53.30 o 
   1   2  13      222.60      247.91     26.09 o 
   2   2  13      181.12      126.67     20.27 o 
   3   2  13      115.52       87.43     17.95 o 
   4   2  13      991.77      948.93     46.31 o 
   0   3  13       30.03       51.21     15.27 o 
   1   3  13       40.20       41.00     13.92 o 
   2   3  13       33.78       28.97     19.13 o 
   3   3  13      132.99      151.33     22.20 o 
   4   3  13       96.38       54.75     16.96 o 
   0   4  13     1281.71     1216.22     51.58 o 
   1   4  13        0.78        0.48     18.31 o 
   2   4  13      551.16      549.74     36.31 o 
   3   4  13      260.92      244.35     26.66 o 
   4   4  13     1467.27     1503.03     64.78 o 
   2   5  13      713.39      688.58     40.93 o 
   3   5  13      251.29      247.15     28.22 o 
   4   5  13     2131.91     1992.04    112.34 o 
                                                 
